# Supplementary material for: Splicing-accessible coding 3′UTRs control protein stability and interaction networks
Source: Genome Biol. 2020 Jul 29;21:186. doi: 10.1186/s13059-020-02102-3 (PMC7392665; doi:10.1186/s13059-020-02102-3)
Supplement: Supplementary file 4 — Additional file 4: Table S3. Correlation of protein half-life and proline content of frameshift-proteins. [file 13059_2020_2102_MOESM4_ESM.xlsx]

## Sheet: Protein half-life and prolines
Gene	Transcript	ProteinHalfLife(h)	OriginalProlinePercentage	NewProlinePercentage	Criteria	SupportedByRNASeq	NewProlinePercentage-OriginalProlinePercentage
SMARCC1	ENSMUST00000035057	31.65	0.08	0.516129	PASS	Yes	0.436129
CBX6	ENSMUST00000109623	3.69	0.0588235	0.25	PASS	Yes	0.191176
CD74	ENSMUST00000167610	5.29	0	0.181818	PASS	Yes	0.181818
GLS	ENSMUST00000114512	40.02	0	0.181818	PASS	Yes	0.181818
ARHGEF2	ENSMUST00000176879	24.68	0.031746	0.172414	PASS	Yes	0.140668
SCAMP2	ENSMUST00000045791	83.49	0.0117647	0.150685	PASS	Yes	0.13892
XPNPEP3	ENSMUST00000041609	119.69	0	0.136364	PASS	Yes	0.136364
PALLD	ENSMUST00000034057	13.7	0	0.130435	PASS	Yes	0.130435
BAIAP2	ENSMUST00000106233	20.76	0	0.130435	PASS	Yes	0.130435
PREB	ENSMUST00000088063	121.74	0	0.117647	PASS	Yes	0.117647
VPS25	ENSMUST00000007533	76.73	0	0.116279	PASS	Yes	0.116279
CMTM7	ENSMUST00000084867	47.06	0	0.115385	PASS	Yes	0.115385
COG2	ENSMUST00000034460	22.49	0.0421053	0.148148	PASS	Yes	0.106043
PRKAR2B	ENSMUST00000036497	70.1	0.0619469	0.163399	PASS	Yes	0.101452
NLE1	ENSMUST00000103213	68.11	0.037037	0.135135	PASS	Yes	0.0980981
PAXIP1	ENSMUST00000002291	52.44	0	0.0980392	PASS	Yes	0.0980392
TRIP13	ENSMUST00000022053	58.25	0.0363636	0.133333	PASS	Yes	0.0969697
STK19	ENSMUST00000077477	114.35	0.046875	0.142857	PASS	Yes	0.0959821
IMMT	ENSMUST00000166975	225.89	0	0.0952381	PASS	Yes	0.0952381
INTS3	ENSMUST00000071488	20.93	0.08	0.171429	PASS	Yes	0.0914286
MRPL33	ENSMUST00000031024	8.27	0.0192308	0.107143	PASS	Yes	0.0879121
GPATCH1	ENSMUST00000079693	36.43	0.0508475	0.137931	PASS	Yes	0.0870836
CTU2	ENSMUST00000134127	41.02	0.04	0.126984	PASS	Yes	0.0869841
TRIP4	ENSMUST00000117083	32.04	0.04	0.126984	PASS	Yes	0.0869841
AUH	ENSMUST00000119311	43.22	0.0333333	0.12	PASS	Yes	0.0866667
EMD	ENSMUST00000088313	49.93	0	0.0833333	PASS	Yes	0.0833333
ACACB	ENSMUST00000102582	64.26	0.0344828	0.114583	PASS	Yes	0.0801006
RBM39	ENSMUST00000109584	44.27	0	0.0769231	PASS	Yes	0.0769231
ANP32E	ENSMUST00000015893	55.68	0	0.0727273	PASS	Yes	0.0727273
ANP32E	ENSMUST00000170125	55.68	0	0.0727273	PASS	Yes	0.0727273
PIK3C3	ENSMUST00000091978	5.73	0.0526316	0.12069	PASS	Yes	0.0680581
D2WSU81E	ENSMUST00000100220	52.03	0.075	0.142857	PASS	Yes	0.0678571
KCNAB2	ENSMUST00000030768	176.26	0	0.0666667	PASS	Yes	0.0666667
CAV1	ENSMUST00000130505	461.37	0.0945946	0.16	PASS	Yes	0.0654054
LSM2	ENSMUST00000173004	94.25	0	0.0645161	PASS	Yes	0.0645161
ATP6V0C	ENSMUST00000024932	660.72	0.103448	0.166667	PASS	Yes	0.0632184
PPP1R13B	ENSMUST00000054815	23.26	0.0375	0.1	PASS	Yes	0.0625
NFIC	ENSMUST00000020461	26.44	0.0375	0.1	PASS	Yes	0.0625
MED28	ENSMUST00000118833	17.36	0	0.0615385	PASS	Yes	0.0615385
WAPAL	ENSMUST00000169910	25.34	0	0.0615385	PASS	Yes	0.0615385
POR	ENSMUST00000122113	93.99	0.0520833	0.111111	PASS	Yes	0.0590278
TMEM199	ENSMUST00000052566	7.96	0	0.0588235	PASS	Yes	0.0588235
DNAJB12	ENSMUST00000020309	13.28	0.025	0.0833333	PASS	Yes	0.0583333
TPD52	ENSMUST00000091354	71.08	0.0392157	0.0952381	PASS	Yes	0.0560224
ZWILCH	ENSMUST00000122091	59.35	0.0597015	0.115385	PASS	Yes	0.0556831
NRF1	ENSMUST00000115208	25	0	0.0555556	PASS	Yes	0.0555556
MED6	ENSMUST00000161598	31.96	0.0384615	0.0930233	PASS	Yes	0.0545617
NDUFS7	ENSMUST00000020361	45.35	0.0350877	0.0859375	PASS	Yes	0.0508498
HSPA13	ENSMUST00000114244	16.97	0	0.0495495	PASS	Yes	0.0495495
DPYSL2	ENSMUST00000022629	106.12	0.117647	0.166667	PASS	Yes	0.0490196
RNPS1	ENSMUST00000088512	99.12	0.117647	0.166667	PASS	Yes	0.0490196
CIT	ENSMUST00000051704	70.75	0.144144	0.192771	PASS	Yes	0.0486269
TPM2	ENSMUST00000030184	16.82	0.144144	0.192771	PASS	Yes	0.0486269
PDLIM5	ENSMUST00000058626	35.6	0.0352941	0.0833333	PASS	Yes	0.0480392
AIFM2	ENSMUST00000105455	17.33	0.04	0.0877193	PASS	Yes	0.0477193
HIP1	ENSMUST00000060311	25.85	0.0377358	0.0851064	PASS	Yes	0.0473705
ARHGAP17	ENSMUST00000098060	51.13	0	0.0465116	PASS	Yes	0.0465116
CP	ENSMUST00000003714	10.9	0	0.0454545	PASS	Yes	0.0454545
ARHGAP22	ENSMUST00000111955	57.91	0.047619	0.0923077	PASS	Yes	0.0446886
KIFAP3	ENSMUST00000077642	22.33	0.0666667	0.111111	PASS	Yes	0.0444444
CELF2	ENSMUST00000114924	16.07	0.0666667	0.111111	PASS	Yes	0.0444444
TMED5	ENSMUST00000117759	66.42	0.027027	0.0714286	PASS	Yes	0.0444015
GULP1	ENSMUST00000162600	38.91	0	0.0434783	PASS	Yes	0.0434783
ALG3	ENSMUST00000045918	28.44	0.0588235	0.102273	PASS	Yes	0.0434492
RNASEH2A	ENSMUST00000065049	21.74	0.0731707	0.116279	PASS	Yes	0.0431083
PDXK	ENSMUST00000105385	327.6	0.0655738	0.108108	PASS	Yes	0.0425343
NUBPL	ENSMUST00000040090	244.28	0.0833333	0.125	PASS	Yes	0.0416667
LDLR	ENSMUST00000034713	7.36	0.03125	0.0727273	PASS	Yes	0.0414773
DCLK1	ENSMUST00000070418	27.81	0.0697674	0.111111	PASS	Yes	0.0413437
CCDC137	ENSMUST00000175970	29.68	0.04	0.0803571	PASS	Yes	0.0403571
SRCAP	ENSMUST00000098025	5.94	0	0.0384615	PASS	Yes	0.0384615
ADD1	ENSMUST00000052836	15.22	0	0.0384615	PASS	Yes	0.0384615
CHTF18	ENSMUST00000048054	5.37	0.046875	0.0823529	PASS	Yes	0.0354779
NDE1	ENSMUST00000117958	6.8	0.0769231	0.111111	PASS	Yes	0.034188
UBE2V1	ENSMUST00000060645	105.02	0.0714286	0.105263	PASS	Yes	0.0338346
SLC29A1	ENSMUST00000164769	9.01	0.0294118	0.0625	PASS	Yes	0.0330882
DUS1L	ENSMUST00000026151	17.4	0.0294118	0.0625	PASS	Yes	0.0330882
RBM3	ENSMUST00000115615	33.25	0	0.0322581	PASS	Yes	0.0322581
RBM3	ENSMUST00000115617	33.25	0	0.0322581	PASS	Yes	0.0322581
CTF1	ENSMUST00000047393	12.82	0.0820513	0.113122	PASS	Yes	0.0310709
RAB5C	ENSMUST00000019317	39.79	0.091954	0.121951	PASS	Yes	0.0299972
HEATR1	ENSMUST00000059270	66.84	0.0461538	0.076087	PASS	Yes	0.0299331
METTL1	ENSMUST00000120542	38.24	0.0930233	0.122449	PASS	Yes	0.0294257
YRDC	ENSMUST00000144851	16.28	0.084507	0.113208	PASS	Yes	0.0287005
PTER	ENSMUST00000028063	328.58	0	0.0285714	PASS	Yes	0.0285714
TAZ	ENSMUST00000124200	5.99	0.0625	0.0909091	PASS	Yes	0.0284091
LUZP4	ENSMUST00000101185	32.4	0.0625	0.0909091	PASS	Yes	0.0284091
TUBGCP6	ENSMUST00000041656	32.81	0.0555556	0.0833333	PASS	Yes	0.0277778
TATDN1	ENSMUST00000110155	572.89	0.0697674	0.0967742	PASS	Yes	0.0270068
MGST1	ENSMUST00000120939	105.04	0.0344828	0.0609756	PASS	Yes	0.0264929
STRN4	ENSMUST00000137885	49.01	0.0384615	0.0634921	PASS	Yes	0.0250305
CPSF6	ENSMUST00000176686	132.79	0	0.025	PASS	Yes	0.025
NCBP2	ENSMUST00000115178	52.05	0	0.025	PASS	Yes	0.025
MTMR2	ENSMUST00000156801	37.93	0.05	0.0740741	PASS	Yes	0.0240741
2016-09-15	ENSMUST00000106211	24.17	0	0.0232558	PASS	Yes	0.0232558
RAB3D	ENSMUST00000119055	2272.12	0.0166667	0.0394737	PASS	Yes	0.022807
LUC7L	ENSMUST00000119928	64.83	0	0.0212766	PASS	Yes	0.0212766
EIF4A2	ENSMUST00000187168	80.55	0	0.0208333	PASS	Yes	0.0208333
CRLF3	ENSMUST00000103233	160.44	0.0144928	0.0352941	PASS	Yes	0.0208014
ZNRD1	ENSMUST00000172823	21.22	0.0227273	0.0416667	PASS	Yes	0.0189394
RABGGTA	ENSMUST00000062861	129.46	0.0379747	0.0555556	PASS	Yes	0.0175809
PKP4	ENSMUST00000102754	156.92	0.0379747	0.0555556	PASS	Yes	0.0175809
BRD3	ENSMUST00000164296	12.31	0.0526316	0.0697674	PASS	Yes	0.0171359
ASPSCR1	ENSMUST00000026135	48.08	0.0526316	0.0697674	PASS	Yes	0.0171359
ANKMY2	ENSMUST00000041640	16.83	0.0485437	0.0655738	PASS	Yes	0.0170301
DNM1	ENSMUST00000078352	86.73	0.0485437	0.0655738	PASS	Yes	0.0170301
MPRIP	ENSMUST00000108751	14.24	0.0485437	0.0655738	PASS	Yes	0.0170301
RPS6KA4	ENSMUST00000170516	29.38	0.0909091	0.107843	PASS	Yes	0.016934
ENOPH1	ENSMUST00000031268	195.41	0.0444444	0.0606061	PASS	Yes	0.0161616
RBPMS	ENSMUST00000033994	13.86	0.0277778	0.0434783	PASS	Yes	0.0157005
CPSF1	ENSMUST00000071898	51.37	0.016129	0.030303	PASS	Yes	0.014174
PRKAR2B	ENSMUST00000003079	70.1	0.0454545	0.0588235	PASS	Yes	0.013369
EXOSC10	ENSMUST00000017408	20.91	0.0533333	0.0666667	PASS	Yes	0.0133333
PEX16	ENSMUST00000028650	59.16	0.0731707	0.0852713	PASS	Yes	0.0121006
SCFD2	ENSMUST00000151474	75.77	0.111111	0.122807	PASS	Yes	0.0116959
SYNJ2	ENSMUST00000080283	14.84	0	0.010989	PASS	Yes	0.010989
NFIB	ENSMUST00000107245	20.2	0.0606061	0.0714286	PASS	Yes	0.0108225
TRIM16	ENSMUST00000072639	47.72	0.047619	0.0582524	PASS	Yes	0.0106334
PML	ENSMUST00000135310	49.08	0.0384615	0.0474308	PASS	Yes	0.00896929
SUCLA2	ENSMUST00000022706	125.35	0.0416667	0.0454545	PASS	Yes	0.00378788
ALDH3A2	ENSMUST00000074127	128.15	0.0365854	0.04	PASS	Yes	0.00341463
PLXNA1	ENSMUST00000049845	6.61	0	0	PASS	Yes	0
ZCCHC6	ENSMUST00000071703	24.19	0	0	PASS	Yes	0
ZC3HC1	ENSMUST00000102992	21.72	0	0	PASS	Yes	0
PPP1R12B	ENSMUST00000168381	39.86	0	0	PASS	Yes	0
PARK7	ENSMUST00000105676	186.2	0.0769231	0.0769231	PASS	Yes	0
SNX12	ENSMUST00000156473	55.99	0	0	PASS	Yes	0
OLA1	ENSMUST00000100015	167.99	0.0166667	0.016129	PASS	Yes	-0.000537634
MOCS2	ENSMUST00000164737	15.16	0.03125	0.030303	PASS	Yes	-0.00094697
ZBTB8OS	ENSMUST00000119480	99.67	0.037037	0.0357143	PASS	Yes	-0.00132275
DUSP3	ENSMUST00000003612	66.47	0.037037	0.0357143	PASS	Yes	-0.00132275
PPIL4	ENSMUST00000015901	36.52	0.037594	0.0357143	PASS	Yes	-0.0018797
TRIM65	ENSMUST00000106440	112.78	0.0307692	0.025641	PASS	Yes	-0.00512821
GSTT3	ENSMUST00000173537	1185.09	0.0833333	0.0769231	PASS	Yes	-0.00641026
COG5	ENSMUST00000036862	54.02	0.0526316	0.0454545	PASS	Yes	-0.00717703
SYNJ1	ENSMUST00000170853	12.88	0.166667	0.159091	PASS	Yes	-0.00757576
YTHDC2	ENSMUST00000037763	49.33	0.0769231	0.0689655	PASS	Yes	-0.00795756
NOP56	ENSMUST00000136621	95.84	0.0277778	0.0172414	PASS	Yes	-0.0105364
LIMS1	ENSMUST00000020077	74.46	0.0638298	0.0526316	PASS	Yes	-0.0111982
PRRX1	ENSMUST00000075805	6.47	0.0555556	0.0434783	PASS	Yes	-0.0120773
STAU1	ENSMUST00000049412	16.09	0.0689655	0.0545455	PASS	Yes	-0.0144201
NAB2	ENSMUST00000099157	17.63	0.1375	0.123077	PASS	Yes	-0.0144231
NBEAL1	ENSMUST00000160834	34.52	0.0379747	0.0227273	PASS	Yes	-0.0152474
SLC12A6	ENSMUST00000110991	10.8	0.0943396	0.0754717	PASS	Yes	-0.0188679
NRF1	ENSMUST00000069808	25	0.0188679	0	PASS	Yes	-0.0188679
GTF2H4	ENSMUST00000001565	30.19	0.0869565	0.0677966	PASS	Yes	-0.0191599
ARHGAP17	ENSMUST00000167309	51.13	0.0666667	0.0465116	PASS	Yes	-0.020155
SNX24	ENSMUST00000025417	59.39	0.0909091	0.0697674	PASS	Yes	-0.0211416
FARP2	ENSMUST00000120301	5.01	0.0909091	0.0675676	PASS	Yes	-0.0233415
HAGH	ENSMUST00000169200	111.05	0.0847458	0.0612245	PASS	Yes	-0.0235213
GEMIN5	ENSMUST00000172035	72.76	0.0795455	0.0555556	PASS	Yes	-0.0239899
KRAS	ENSMUST00000111710	22.55	0.025641	0	PASS	Yes	-0.025641
MLEC	ENSMUST00000112121	350.59	0.09375	0.0673077	PASS	Yes	-0.0264423
SLC29A1	ENSMUST00000164217	9.01	0.114943	0.0882353	PASS	Yes	-0.0267072
PPP2R1B	ENSMUST00000034560	35.67	0.0952381	0.0666667	PASS	Yes	-0.0285714
NT5C	ENSMUST00000106530	99.72	0.1	0.0714286	PASS	Yes	-0.0285714
BECN1	ENSMUST00000172233	52.07	0.0344828	0	PASS	Yes	-0.0344828
NMRAL1	ENSMUST00000074970	118.8	0.0746269	0.04	PASS	Yes	-0.0346269
SEC61A2	ENSMUST00000026926	51.43	0.047619	0.0126582	PASS	Yes	-0.0349608
RPRD1B	ENSMUST00000109518	111.59	0.117647	0.0816327	PASS	Yes	-0.0360144
APOOL	ENSMUST00000113415	697.42	0.0769231	0.04	PASS	Yes	-0.0369231
ATXN2	ENSMUST00000051950	52.7	0.153846	0.114286	PASS	Yes	-0.0395604
DDX31	ENSMUST00000113853	86.25	0.0727273	0.0322581	PASS	Yes	-0.0404692
NFIC	ENSMUST00000105321	26.44	0.19403	0.151394	PASS	Yes	-0.0426354
SLC43A1	ENSMUST00000028469	8.49	0.0864198	0.0425532	PASS	Yes	-0.0438666
CASKIN2	ENSMUST00000041684	115.69	0.125	0.0810811	PASS	Yes	-0.0439189
STXBP1	ENSMUST00000077458	40.6	0.0833333	0.037037	PASS	Yes	-0.0462963
TRMT5	ENSMUST00000116420	108.16	0.0696721	0.0217391	PASS	Yes	-0.047933
DCPS	ENSMUST00000119847	197.83	0.0930233	0.0444444	PASS	Yes	-0.0485788
TMEM55B	ENSMUST00000160538	62.66	0.0909091	0.0416667	PASS	Yes	-0.0492424
KNTC1	ENSMUST00000031366	55.81	0.0810811	0.03125	PASS	Yes	-0.0498311
IQSEC1	ENSMUST00000101153	23.4	0.16129	0.111111	PASS	Yes	-0.0501792
MAGI3	ENSMUST00000064371	26.43	0.125	0.0737705	PASS	Yes	-0.0512295
SNX24	ENSMUST00000165032	59.39	0.113636	0.0606061	PASS	Yes	-0.0530303
HRAS	ENSMUST00000168550	30.35	0.131579	0.0769231	PASS	Yes	-0.0546559
INPPL1	ENSMUST00000035836	41.89	0.0862069	0.03125	PASS	Yes	-0.0549569
INPP5F	ENSMUST00000043138	37.97	0.08	0.025	PASS	Yes	-0.055
RNPC3	ENSMUST00000092154	169.28	0.0555556	0	PASS	Yes	-0.0555556
CAPZB	ENSMUST00000102507	87.15	0.0588235	0	PASS	Yes	-0.0588235
GRAMD4	ENSMUST00000138134	31.88	0.0921053	0.0294118	PASS	Yes	-0.0626935
RBM38	ENSMUST00000029014	12.6	0.0921053	0.0294118	PASS	Yes	-0.0626935
IBTK	ENSMUST00000039213	17.75	0.0909091	0.0273973	PASS	Yes	-0.0635118
ROR2	ENSMUST00000021918	12.84	0.142857	0.0689655	PASS	Yes	-0.0738916
CCNC	ENSMUST00000120679	33.29	0.125	0.05	PASS	Yes	-0.075
H13	ENSMUST00000089059	45.53	0.14	0.0588235	PASS	Yes	-0.0811765
BRE	ENSMUST00000114515	99.1	0.130435	0.047619	PASS	Yes	-0.0828157
DMAP1	ENSMUST00000102687	22.83	0.0847458	0	PASS	Yes	-0.0847458
ZRANB2	ENSMUST00000106057	38.66	0.0909091	0	PASS	Yes	-0.0909091
PPA2	ENSMUST00000122334	287.94	0.0952381	0	PASS	Yes	-0.0952381
MRPS36	ENSMUST00000078573	43.47	0.106061	0	PASS	Yes	-0.106061
CDK2AP2	ENSMUST00000174149	19.29	0.21875	0.0882353	PASS	Yes	-0.130515
0610010K14RIK	ENSMUST00000108577	23.73	0.1875	0.05	PASS	Yes	-0.1375
VAMP2	ENSMUST00000021273	30.64	0	0.28	PASS	No	0.28
ATE1	ENSMUST00000033139	61.58	0	0.28	PASS	No	0.28
AK2	ENSMUST00000102604	197.49	0.0454545	0.272727	PASS	No	0.227273
2016-09-11	ENSMUST00000074733	81.66	0	0.190476	PASS	No	0.190476
FMNL3	ENSMUST00000088233	11.87	0.0333333	0.206897	PASS	No	0.173563
TMEM9	ENSMUST00000118832	7.82	0.02	0.193548	PASS	No	0.173548
PPP2R1A	ENSMUST00000007708	50.36	0.0277778	0.189655	PASS	No	0.161877
STX6	ENSMUST00000027743	12.84	0	0.16129	PASS	No	0.16129
TULP3	ENSMUST00000001562	17.15	0.029703	0.180952	PASS	No	0.151249
PPIL2	ENSMUST00000164458	12.99	0.09375	0.243902	PASS	No	0.150152
GNAI2	ENSMUST00000055704	31.45	0	0.147059	PASS	No	0.147059
CHRAC1	ENSMUST00000134353	23.87	0	0.142857	PASS	No	0.142857
COTL1	ENSMUST00000034285	76.14	0	0.138554	PASS	No	0.138554
MRPL1	ENSMUST00000036437	56.26	0	0.138554	PASS	No	0.138554
METAP2	ENSMUST00000047910	29.13	0	0.138554	PASS	No	0.138554
ASH1L	ENSMUST00000090933	10.89	0	0.138554	PASS	No	0.138554
TPM2	ENSMUST00000107914	16.82	0	0.136364	PASS	No	0.136364
LZIC	ENSMUST00000030842	86.83	0	0.128205	PASS	No	0.128205
RPRD1B	ENSMUST00000152452	111.59	0.0208333	0.148515	PASS	No	0.127682
RPS2	ENSMUST00000054289	234.25	0.0208333	0.148515	PASS	No	0.127682
PLOD1	ENSMUST00000105712	21.65	0.03125	0.155556	PASS	No	0.124306
SYNGR2	ENSMUST00000177131	126.6	0.0461538	0.168224	PASS	No	0.12207
RPS18	ENSMUST00000174609	169.16	0	0.117647	PASS	No	0.117647
PLCG1	ENSMUST00000109462	30.97	0.04	0.15625	PASS	No	0.11625
RNMT	ENSMUST00000009679	67.94	0.04	0.15625	PASS	No	0.11625
CMTM7	ENSMUST00000035009	47.06	0	0.115385	PASS	No	0.115385
RBM3	ENSMUST00000040010	33.25	0	0.115385	PASS	No	0.115385
RBM3	ENSMUST00000115619	33.25	0	0.115385	PASS	No	0.115385
TCF20	ENSMUST00000048966	34.1	0.0454545	0.155844	PASS	No	0.11039
SLC25A33	ENSMUST00000105686	22.57	0.01875	0.128205	PASS	No	0.109455
SCAMP3	ENSMUST00000098941	54.6	0.0340909	0.142857	PASS	No	0.108766
ARL8B	ENSMUST00000032196	88.09	0	0.108108	PASS	No	0.108108
CDKN2A	ENSMUST00000107131	14.78	0.0660377	0.173913	PASS	No	0.107875
LRRC41	ENSMUST00000030471	5.25	0.0102041	0.117647	PASS	No	0.107443
AEBP1	ENSMUST00000102923	5.05	0.0421053	0.148148	PASS	No	0.106043
FHL3	ENSMUST00000038684	61.9	0.057377	0.163399	PASS	No	0.106022
TRABD	ENSMUST00000169891	38.92	0.0555556	0.16	PASS	No	0.104444
GNB1	ENSMUST00000030940	18.96	0.0555556	0.16	PASS	No	0.104444
SHC1	ENSMUST00000039110	20.77	0.0555556	0.16	PASS	No	0.104444
EIF6	ENSMUST00000029142	50.6	0.015873	0.12	PASS	No	0.104127
CCDC132	ENSMUST00000164052	41.27	0.0294118	0.133333	PASS	No	0.103922
SNX9	ENSMUST00000002436	57.37	0.0217391	0.125	PASS	No	0.103261
KLC4	ENSMUST00000003642	34.81	0.0526316	0.155556	PASS	No	0.102924
PPM1A	ENSMUST00000021514	46.47	0.0344828	0.136364	PASS	No	0.101881
ARFIP1	ENSMUST00000098990	60.58	0.0344828	0.136364	PASS	No	0.101881
AKR7A5	ENSMUST00000073787	143.55	0.0412371	0.142857	PASS	No	0.10162
GLT8D1	ENSMUST00000022476	18.42	0.0412371	0.142857	PASS	No	0.10162
FHL3	ENSMUST00000106199	61.9	0.0619469	0.163399	PASS	No	0.101452
DNAJB11	ENSMUST00000178320	97.96	0.047619	0.148148	PASS	No	0.100529
SSSCA1	ENSMUST00000159693	24.76	0	0.1	PASS	No	0.1
MRPL53	ENSMUST00000113938	15.89	0.0340909	0.131148	PASS	No	0.0970566
UBXN1	ENSMUST00000096255	35.83	0.0340909	0.131148	PASS	No	0.0970566
MAP3K7	ENSMUST00000037607	28.32	0.0340909	0.131148	PASS	No	0.0970566
PDLIM7	ENSMUST00000046246	30.73	0.0149254	0.111111	PASS	No	0.0961857
NNT	ENSMUST00000069902	72.47	0.046875	0.142857	PASS	No	0.0959821
TRIM25	ENSMUST00000100627	14.86	0.0506329	0.146341	PASS	No	0.0957086
URM1	ENSMUST00000091142	30.8	0.025641	0.121212	PASS	No	0.0955711
DDT	ENSMUST00000001716	146.33	0.0365854	0.132075	PASS	No	0.0954901
SORBS3	ENSMUST00000022682	12.6	0.0714286	0.166667	PASS	No	0.0952381
RAB4B	ENSMUST00000093040	98.41	0.105263	0.2	PASS	No	0.0947368
XAB2	ENSMUST00000019614	35.32	0.0526316	0.145833	PASS	No	0.0932018
MKL1	ENSMUST00000109579	7.43	0.0526316	0.145833	PASS	No	0.0932018
PDZD11	ENSMUST00000015812	6.74	0.0526316	0.145833	PASS	No	0.0932018
COPS7A	ENSMUST00000032220	74.08	0.047619	0.138462	PASS	No	0.0908425
ANP32B	ENSMUST00000102926	77.51	0	0.0886076	PASS	No	0.0886076
ZC3HAV1	ENSMUST00000031850	15.8	0.04	0.126984	PASS	No	0.0869841
VRK1	ENSMUST00000072040	42.72	0	0.0869565	PASS	No	0.0869565
CHKA	ENSMUST00000072055	18.82	0	0.0862069	PASS	No	0.0862069
TMED5	ENSMUST00000118036	66.42	0.027027	0.113208	PASS	No	0.0861805
SPECC1	ENSMUST00000049836	11.5	0	0.0857143	PASS	No	0.0857143
CPSF7	ENSMUST00000038379	51.42	0.0185185	0.104167	PASS	No	0.0856481
PABPC4	ENSMUST00000078734	89.87	0.0185185	0.104167	PASS	No	0.0856481
CDIPT	ENSMUST00000032920	101.47	0.04	0.125	PASS	No	0.085
BUD31	ENSMUST00000162308	13.98	0.0138889	0.0983607	PASS	No	0.0844718
DDX54	ENSMUST00000031598	20.68	0.0517241	0.133929	PASS	No	0.0822044
ARFGAP1	ENSMUST00000029092	58.86	0.0517241	0.133929	PASS	No	0.0822044
ACO2	ENSMUST00000023116	706.59	0.0705882	0.151899	PASS	No	0.0813105
CHMP1A	ENSMUST00000000759	24.34	0.0289855	0.109375	PASS	No	0.0803895
UBE2Q1	ENSMUST00000038356	29.75	0.0625	0.142857	PASS	No	0.0803571
MRPL55	ENSMUST00000045697	86.31	0.0625	0.142857	PASS	No	0.0803571
CELF2	ENSMUST00000182879	16.07	0.0625	0.142857	PASS	No	0.0803571
DUT	ENSMUST00000051605	25.74	0.0625	0.142857	PASS	No	0.0803571
ENOPH1	ENSMUST00000169390	195.41	0.0232558	0.103448	PASS	No	0.0801925
ARMC8	ENSMUST00000035043	91.49	0	0.08	PASS	No	0.08
IDH3G	ENSMUST00000052761	51.56	0.0185185	0.0980392	PASS	No	0.0795207
ACP2	ENSMUST00000002172	59.6	0.0873786	0.166667	PASS	No	0.079288
ACAD9	ENSMUST00000011492	175.76	0.0350877	0.113636	PASS	No	0.0785486
VAMP5	ENSMUST00000074231	14.37	0.0363636	0.114286	PASS	No	0.0779221
NSMCE2	ENSMUST00000168722	10.88	0.0392157	0.116667	PASS	No	0.077451
MON2	ENSMUST00000037557	53.81	0.0392157	0.116667	PASS	No	0.077451
NEDD8	ENSMUST00000163750	60.84	0	0.0769231	PASS	No	0.0769231
CTPS2	ENSMUST00000033727	125.87	0	0.0769231	PASS	No	0.0769231
RPS9	ENSMUST00000006496	172.09	0	0.0769231	PASS	No	0.0769231
CDKN2A	ENSMUST00000060501	14.78	0.031746	0.108108	PASS	No	0.0763621
THOC5	ENSMUST00000038237	120.33	0.031746	0.108108	PASS	No	0.0763621
LMO7	ENSMUST00000100337	34.02	0.0243902	0.1	PASS	No	0.0756098
ACTA2	ENSMUST00000039631	58.86	0.0462963	0.118644	PASS	No	0.0723478
CBX1	ENSMUST00000079702	55.26	0.0454545	0.117647	PASS	No	0.0721925
SLC38A2	ENSMUST00000023099	9.13	0.030303	0.102041	PASS	No	0.0717378
TRIP6	ENSMUST00000024119	13.62	0.047619	0.119048	PASS	No	0.0714286
SMN1	ENSMUST00000022147	47.33	0	0.0714286	PASS	No	0.0714286
NUDC	ENSMUST00000030665	67.42	0.0357143	0.107143	PASS	No	0.0714286
HNRNPM	ENSMUST00000114385	151.77	0.0357143	0.107143	PASS	No	0.0714286
PSME4	ENSMUST00000041231	67.95	0.0227273	0.09375	PASS	No	0.0710227
RAC1	ENSMUST00000080537	78.77	0.0227273	0.09375	PASS	No	0.0710227
STK25	ENSMUST00000027498	87.37	0.0172414	0.0882353	PASS	No	0.0709939
CBFB	ENSMUST00000109392	29.54	0.0204082	0.0909091	PASS	No	0.0705009
MICALL2	ENSMUST00000044642	34.43	0.0204082	0.0909091	PASS	No	0.0705009
TLE2	ENSMUST00000146358	108.37	0	0.0697674	PASS	No	0.0697674
SSFA2	ENSMUST00000111784	23.51	0	0.0697674	PASS	No	0.0697674
SLC33A1	ENSMUST00000161659	189.88	0.0363636	0.105263	PASS	No	0.0688995
AKR1B3	ENSMUST00000102980	84.17	0.0243902	0.0925926	PASS	No	0.0682023
CHAF1B	ENSMUST00000023666	17.56	0.0243902	0.0925926	PASS	No	0.0682023
RHOC	ENSMUST00000176347	26.35	0.0877193	0.154639	PASS	No	0.0669199
STX4A	ENSMUST00000033075	51.15	0	0.0666667	PASS	No	0.0666667
DNAJA3	ENSMUST00000115854	25.4	0	0.0666667	PASS	No	0.0666667
RPP14	ENSMUST00000023924	154.33	0.0222222	0.0882353	PASS	No	0.0660131
HSPBP1	ENSMUST00000079970	36.04	0.0483871	0.114286	PASS	No	0.0658986
SNX6	ENSMUST00000005798	81.13	0	0.0655738	PASS	No	0.0655738
CNPY2	ENSMUST00000026446	108.23	0	0.0652174	PASS	No	0.0652174
SRPRB	ENSMUST00000035157	25.83	0	0.0652174	PASS	No	0.0652174
LYRM4	ENSMUST00000053265	109.76	0.031746	0.0961538	PASS	No	0.0644078
POFUT2	ENSMUST00000020493	75.3	0.0434783	0.107527	PASS	No	0.0640486
RAB5C	ENSMUST00000107364	39.79	0.057971	0.121951	PASS	No	0.0639802
PGAM5	ENSMUST00000112505	55.97	0.0531915	0.117021	PASS	No	0.0638298
PGAM5	ENSMUST00000059229	55.97	0.0537634	0.117021	PASS	No	0.0632578
GSTZ1	ENSMUST00000063117	102.23	0.103448	0.166667	PASS	No	0.0632184
MYEF2	ENSMUST00000067780	133	0.103448	0.166667	PASS	No	0.0632184
2016-09-06	ENSMUST00000060474	46.99	0	0.0625	PASS	No	0.0625
RPS9	ENSMUST00000108623	172.09	0	0.0625	PASS	No	0.0625
DPP3	ENSMUST00000025851	164.14	0.0625	0.125	PASS	No	0.0625
CDC42SE2	ENSMUST00000064104	12.99	0.03125	0.0933333	PASS	No	0.0620833
RPL22	ENSMUST00000103191	113.9	0	0.0615385	PASS	No	0.0615385
MRPS18C	ENSMUST00000112898	54.94	0	0.0615385	PASS	No	0.0615385
MATR3	ENSMUST00000166793	79.38	0	0.0615385	PASS	No	0.0615385
ATP1A1	ENSMUST00000036493	20.12	0.075	0.136364	PASS	No	0.0613636
CBX3	ENSMUST00000031862	21.66	0.075	0.136364	PASS	No	0.0613636
NCOA5	ENSMUST00000122070	69.07	0.0615385	0.122449	PASS	No	0.0609105
BCAP31	ENSMUST00000002091	145	0.0217391	0.0824742	PASS	No	0.0607351
RINT1	ENSMUST00000030852	13.31	0.0217391	0.0824742	PASS	No	0.0607351
UCK2	ENSMUST00000027839	8.88	0.0483871	0.108696	PASS	No	0.0603086
DNAJB12	ENSMUST00000147914	13.28	0.0238095	0.0833333	PASS	No	0.0595238
SLC35B1	ENSMUST00000021243	18.06	0.0294118	0.0888889	PASS	No	0.0594771
LPCAT4	ENSMUST00000028554	24.24	0.1	0.159292	PASS	No	0.059292
VPS36	ENSMUST00000033866	104.16	0.0178571	0.0769231	PASS	No	0.0590659
DPY30	ENSMUST00000112571	78.09	0.0520833	0.111111	PASS	No	0.0590278
FLAD1	ENSMUST00000107426	86	0.0520833	0.111111	PASS	No	0.0590278
EIF3B	ENSMUST00000100507	44.42	0.0294118	0.0882353	PASS	No	0.0588235
CCDC25	ENSMUST00000022614	70.07	0	0.0588235	PASS	No	0.0588235
DNAJB12	ENSMUST00000146590	13.28	0.025	0.0833333	PASS	No	0.0583333
PSMC3	ENSMUST00000067663	54.48	0.025	0.0833333	PASS	No	0.0583333
UNC119	ENSMUST00000002127	19.38	0.025	0.0833333	PASS	No	0.0583333
LSS	ENSMUST00000048678	202.71	0.0714286	0.129412	PASS	No	0.0579832
MDP1	ENSMUST00000002400	66.58	0.0169492	0.0733945	PASS	No	0.0564453
ACAA2	ENSMUST00000041053	458.17	0.0379747	0.0943396	PASS	No	0.0563649
HDGF	ENSMUST00000005017	119.85	0.108108	0.164384	PASS	No	0.0562755
BAZ1A	ENSMUST00000038926	21.69	0.108108	0.164384	PASS	No	0.0562755
OGDH	ENSMUST00000003461	199.25	0.108108	0.164384	PASS	No	0.0562755
UTP6	ENSMUST00000108241	10.93	0.0392157	0.0952381	PASS	No	0.0560224
ARHGEF12	ENSMUST00000165665	41.61	0.0384615	0.0943396	PASS	No	0.0558781
G3BP2	ENSMUST00000113127	35.32	0.0384615	0.0943396	PASS	No	0.0558781
HPCAL1	ENSMUST00000071858	119.83	0.0597015	0.115385	PASS	No	0.0556831
RPS28	ENSMUST00000087342	93.83	0.025	0.08	PASS	No	0.055
EIF3G	ENSMUST00000004206	72.03	0.025	0.08	PASS	No	0.055
PACSIN3	ENSMUST00000028694	26.91	0.025	0.08	PASS	No	0.055
TCIRG1	ENSMUST00000001801	295.93	0.025	0.08	PASS	No	0.055
RPS28	ENSMUST00000173844	93.83	0.025	0.08	PASS	No	0.055
FIP1L1	ENSMUST00000113534	27.24	0.07	0.125	PASS	No	0.055
FCF1	ENSMUST00000021669	5.22	0.0384615	0.0930233	PASS	No	0.0545617
COL4A1	ENSMUST00000033898	4.19	0.047619	0.101695	PASS	No	0.0540759
MRPL11	ENSMUST00000025836	29.55	0.0113636	0.0652174	PASS	No	0.0538538
PDPK1	ENSMUST00000115407	27.48	0.0253165	0.0789474	PASS	No	0.0536309
NUP214	ENSMUST00000065398	98.95	0	0.0533333	PASS	No	0.0533333
RPL7	ENSMUST00000058437	153.61	0.0289855	0.0810811	PASS	No	0.0520956
TXNDC5	ENSMUST00000035988	82.43	0.0289855	0.0810811	PASS	No	0.0520956
NECAP2	ENSMUST00000030760	38.31	0.0909091	0.142857	PASS	No	0.0519481
CUTA	ENSMUST00000025027	189.87	0.0909091	0.142857	PASS	No	0.0519481
SLC12A7	ENSMUST00000017900	41.54	0.0533333	0.105263	PASS	No	0.0519298
PACSIN2	ENSMUST00000056177	48.82	0.027027	0.0789474	PASS	No	0.0519203
HNRNPR	ENSMUST00000084219	128.25	0.027027	0.0789474	PASS	No	0.0519203
TTC19	ENSMUST00000050646	16	0.027027	0.0789474	PASS	No	0.0519203
ZC3HAV1L	ENSMUST00000058524	30.18	0.056	0.107843	PASS	No	0.0518431
YARS2	ENSMUST00000159962	69.99	0	0.0517241	PASS	No	0.0517241
ITCH	ENSMUST00000029126	24.79	0	0.0517241	PASS	No	0.0517241
2016-09-08	ENSMUST00000117061	55.62	0.0153846	0.0666667	PASS	No	0.0512821
DBNL	ENSMUST00000020769	53.66	0.0153846	0.0666667	PASS	No	0.0512821
GIT1	ENSMUST00000037285	57.32	0.0153846	0.0666667	PASS	No	0.0512821
2016-09-08	ENSMUST00000108987	55.62	0.015625	0.0666667	PASS	No	0.0510417
BCKDHB	ENSMUST00000034801	104.26	0.015625	0.0666667	PASS	No	0.0510417
MAPK1	ENSMUST00000069107	53.2	0.105263	0.15625	PASS	No	0.0509868
MAPK1	ENSMUST00000023462	53.2	0.105263	0.15625	PASS	No	0.0509868
PTGES3	ENSMUST00000052798	119.46	0.105263	0.15625	PASS	No	0.0509868
RPL10	ENSMUST00000008826	30.96	0.105263	0.15625	PASS	No	0.0509868
ALAD	ENSMUST00000030090	154.56	0.105263	0.15625	PASS	No	0.0509868
HNRNPAB	ENSMUST00000074669	83.15	0.0350877	0.0859375	PASS	No	0.0508498
RCOR1	ENSMUST00000084968	13.79	0.0350877	0.0859375	PASS	No	0.0508498
PPIA	ENSMUST00000132846	149.73	0.019802	0.07	PASS	No	0.050198
HDGFRP2	ENSMUST00000002911	121.92	0.0641026	0.114286	PASS	No	0.0501832
ALDH2	ENSMUST00000031411	76.04	0.0408163	0.0909091	PASS	No	0.0500928
VAMP3	ENSMUST00000030797	33.35	0	0.05	PASS	No	0.05
GPSM1	ENSMUST00000066889	90.64	0	0.05	PASS	No	0.05
COTL1	ENSMUST00000168698	76.14	0	0.05	PASS	No	0.05
DAPP1	ENSMUST00000029806	11.69	0	0.05	PASS	No	0.05
FAM3A	ENSMUST00000015427	13.26	0	0.0495495	PASS	No	0.0495495
FBXO6	ENSMUST00000030858	64.56	0.117647	0.166667	PASS	No	0.0490196
IDH3B	ENSMUST00000028892	113.2	0.0204082	0.0689655	PASS	No	0.0485574
ARFIP2	ENSMUST00000084782	27.64	0.0204082	0.0689655	PASS	No	0.0485574
PHGDH	ENSMUST00000065793	94.09	0.0923077	0.140625	PASS	No	0.0483173
CWC22	ENSMUST00000111824	13.35	0.0352941	0.0833333	PASS	No	0.0480392
FARP1	ENSMUST00000026635	26.95	0.038961	0.0869565	PASS	No	0.0479955
TRNT1	ENSMUST00000057578	121.85	0.038961	0.0869565	PASS	No	0.0479955
BRD4	ENSMUST00000003726	23.14	0.038961	0.0869565	PASS	No	0.0479955
AXL	ENSMUST00000002677	7.22	0.038961	0.0869565	PASS	No	0.0479955
TOM1L2	ENSMUST00000064019	25.36	0.08	0.12766	PASS	No	0.0476596
GNB1	ENSMUST00000165335	18.96	0	0.047619	PASS	No	0.047619
RBM8A	ENSMUST00000048915	48.05	0.0666667	0.114286	PASS	No	0.047619
TIMM50	ENSMUST00000081946	57.42	0.0434783	0.0909091	PASS	No	0.0474308
ZYX	ENSMUST00000070635	17.97	0.08	0.127273	PASS	No	0.0472727
TOMM34	ENSMUST00000018466	196.43	0.08	0.127273	PASS	No	0.0472727
NDC80	ENSMUST00000024851	45.32	0.0125	0.0597015	PASS	No	0.0472015
ATF7	ENSMUST00000184485	12.64	0	0.0465116	PASS	No	0.0465116
MAN2B2	ENSMUST00000031002	32.23	0.0857143	0.131868	PASS	No	0.0461538
BST2	ENSMUST00000051672	8.89	0	0.0461538	PASS	No	0.0461538
SUMF2	ENSMUST00000171300	70.1	0.0394737	0.0854701	PASS	No	0.0459964
PEX11B	ENSMUST00000118557	92.2	0.0394737	0.0854701	PASS	No	0.0459964
RBX1	ENSMUST00000023036	24.96	0.03125	0.0769231	PASS	No	0.0456731
PACSIN2	ENSMUST00000165095	48.82	0.03125	0.0769231	PASS	No	0.0456731
PHLDB2	ENSMUST00000036355	13.46	0.03125	0.0769231	PASS	No	0.0456731
ACP1	ENSMUST00000062740	134.67	0.03125	0.0769231	PASS	No	0.0456731
PCID2	ENSMUST00000164416	53.87	0.0422535	0.0877193	PASS	No	0.0454658
INTS6	ENSMUST00000053959	43.7	0	0.0454545	PASS	No	0.0454545
RPL10	ENSMUST00000151702	30.96	0.047619	0.0923077	PASS	No	0.0446886
CALM1	ENSMUST00000001204	115.89	0.047619	0.0923077	PASS	No	0.0446886
AP3D1	ENSMUST00000020420	94.27	0	0.0444444	PASS	No	0.0444444
EIF3D	ENSMUST00000100484	24.34	0.030303	0.0746269	PASS	No	0.0443238
MRRF	ENSMUST00000028250	155	0	0.043956	PASS	No	0.043956
HDAC1	ENSMUST00000102597	54.64	0.04	0.0833333	PASS	No	0.0433333
RASA3	ENSMUST00000117551	14.34	0.0348837	0.0777778	PASS	No	0.0428941
PDLIM7	ENSMUST00000069929	30.73	0.0348837	0.0777778	PASS	No	0.0428941
GPAM	ENSMUST00000061856	34.6	0.0172414	0.06	PASS	No	0.0427586
SUCLG2	ENSMUST00000079847	308.5	0.025641	0.0675676	PASS	No	0.0419265
RPS19	ENSMUST00000108429	150.62	0.025641	0.0675676	PASS	No	0.0419265
PAF1	ENSMUST00000003529	43.4	0.0175439	0.0594595	PASS	No	0.0419156
2016-09-08	ENSMUST00000120878	55.62	0.0833333	0.125	PASS	No	0.0416667
DOHH	ENSMUST00000072751	29.6	0.0702703	0.110577	PASS	No	0.0403067
CSRP2	ENSMUST00000020403	42.76	0.0357143	0.0759494	PASS	No	0.0402351
GSS	ENSMUST00000079691	105.47	0.0357143	0.0759494	PASS	No	0.0402351
CCDC127	ENSMUST00000160021	83.34	0.00813008	0.047619	PASS	No	0.039489
DDA1	ENSMUST00000124745	10.18	0.0701754	0.109091	PASS	No	0.0389155
SNRNP27	ENSMUST00000001186	18.56	0.025641	0.0645161	PASS	No	0.0388751
TRP53BP1	ENSMUST00000110647	68.06	0	0.0384615	PASS	No	0.0384615
SLC12A2	ENSMUST00000115366	29.45	0.0447761	0.0824742	PASS	No	0.0376981
RNPEP	ENSMUST00000074357	416.09	0.0447761	0.0824742	PASS	No	0.0376981
CMC1	ENSMUST00000044220	59.35	0.0428571	0.0793651	PASS	No	0.0365079
TAPBP	ENSMUST00000025161	11.27	0.0666667	0.102564	PASS	No	0.0358974
TRNT1	ENSMUST00000113247	121.85	0.0181818	0.0540541	PASS	No	0.0358722
RPL15	ENSMUST00000079419	134.87	0.0181818	0.0540541	PASS	No	0.0358722
GBE1	ENSMUST00000163832	137.13	0.0344828	0.0697674	PASS	No	0.0352847
MRPL23	ENSMUST00000038675	247.08	0.125	0.15942	PASS	No	0.0344203
FBXO21	ENSMUST00000035579	7.75	0.0608696	0.0952381	PASS	No	0.0343685
WDR61	ENSMUST00000051822	95.24	0.0608696	0.0952381	PASS	No	0.0343685
SNTB2	ENSMUST00000047425	84.42	0.0434783	0.0776699	PASS	No	0.0341916
SAFB2	ENSMUST00000075510	57.82	0.084507	0.118644	PASS	No	0.034137
ZFP148	ENSMUST00000089677	28.91	0.084507	0.118644	PASS	No	0.034137
PCNP	ENSMUST00000119981	51.88	0.047619	0.0816327	PASS	No	0.0340136
3110043O21RIK	ENSMUST00000108126	77.58	0.0714286	0.105263	PASS	No	0.0338346
LSM4	ENSMUST00000034311	101.68	0.0666667	0.1	PASS	No	0.0333333
VTI1B	ENSMUST00000055262	23.61	0	0.0333333	PASS	No	0.0333333
LUC7L2	ENSMUST00000161538	72.51	0	0.0333333	PASS	No	0.0333333
ELMO2	ENSMUST00000071699	43.65	0	0.0333333	PASS	No	0.0333333
RBM19	ENSMUST00000031590	20	0.0277778	0.0609756	PASS	No	0.0331978
UQCRC1	ENSMUST00000026743	194.93	0.0652174	0.0983607	PASS	No	0.0331433
F3	ENSMUST00000029771	5.58	0.0206186	0.0531915	PASS	No	0.0325729
RBM3	ENSMUST00000115621	33.25	0	0.0322581	PASS	No	0.0322581
RBM3	ENSMUST00000115616	33.25	0	0.0322581	PASS	No	0.0322581
STX7	ENSMUST00000020174	56.77	0	0.031746	PASS	No	0.031746
EIF4G2	ENSMUST00000161051	42.1	0	0.031746	PASS	No	0.031746
RAB18	ENSMUST00000097680	46.26	0.0125	0.0441176	PASS	No	0.0316176
RPS28	ENSMUST00000173019	93.83	0.025	0.0566038	PASS	No	0.0316038
PSMD8	ENSMUST00000059642	88.51	0.025	0.0566038	PASS	No	0.0316038
PPIE	ENSMUST00000030404	70.21	0.0285714	0.06	PASS	No	0.0314286
MRPL2	ENSMUST00000002844	52.87	0.0285714	0.06	PASS	No	0.0314286
NOL12	ENSMUST00000138880	16.85	0.0674157	0.097561	PASS	No	0.0301452
CAV2	ENSMUST00000000058	212.6	0.0446429	0.0746269	PASS	No	0.029984
INTS3	ENSMUST00000029542	20.93	0.0897436	0.119658	PASS	No	0.0299145
NCBP2	ENSMUST00000023460	52.05	0	0.0298507	PASS	No	0.0298507
YRDC	ENSMUST00000102628	16.28	0.084507	0.113208	PASS	No	0.0287005
GNAI3	ENSMUST00000000001	22.55	0	0.0285714	PASS	No	0.0285714
OPA1	ENSMUST00000038867	100.64	0	0.0285714	PASS	No	0.0285714
COMMD7	ENSMUST00000071852	39.04	0	0.0285714	PASS	No	0.0285714
PLAC8	ENSMUST00000031264	29.1	0	0.0285714	PASS	No	0.0285714
PPIG	ENSMUST00000040915	82.27	0.0625	0.0909091	PASS	No	0.0284091
UBE2I	ENSMUST00000049911	72.85	0.0625	0.0909091	PASS	No	0.0284091
RPL37A	ENSMUST00000059980	142.7	0	0.028169	PASS	No	0.028169
NPM3	ENSMUST00000070215	65.67	0.0555556	0.0833333	PASS	No	0.0277778
OSBPL11	ENSMUST00000039733	109.35	0.0555556	0.0833333	PASS	No	0.0277778
HSP90AB1	ENSMUST00000024739	77.4	0.0544218	0.0819672	PASS	No	0.0275454
AAMP	ENSMUST00000006462	10.67	0.0544218	0.0819672	PASS	No	0.0275454
PABPC1	ENSMUST00000001809	79.42	0.0333333	0.0606061	PASS	No	0.0272727
ATP5B	ENSMUST00000026459	239.92	0.04	0.0666667	PASS	No	0.0266667
PPIL2	ENSMUST00000023455	12.99	0.09375	0.12	PASS	No	0.02625
AURKA	ENSMUST00000028997	4.73	0.09375	0.12	PASS	No	0.02625
USP25	ENSMUST00000023580	18.26	0.057377	0.0833333	PASS	No	0.0259563
BGN	ENSMUST00000033741	0.62	0.0625	0.0875	PASS	No	0.025
CCT2	ENSMUST00000047672	86.28	0.0526316	0.0769231	PASS	No	0.0242915
TAF15	ENSMUST00000021018	64.28	0.00598802	0.029703	PASS	No	0.0237149
SETD3	ENSMUST00000109879	47.56	0.0615385	0.0851064	PASS	No	0.0235679
PSMG2	ENSMUST00000025418	124.18	0.0985915	0.121951	PASS	No	0.0233597
NDUFB10	ENSMUST00000045602	53.82	0	0.0227273	PASS	No	0.0227273
RPL7A	ENSMUST00000102898	127.29	0.0172414	0.0392157	PASS	No	0.0219743
EIF3M	ENSMUST00000028592	63.15	0	0.0208333	PASS	No	0.0208333
ALCAM	ENSMUST00000023312	23.46	0	0.0204082	PASS	No	0.0204082
PCM1	ENSMUST00000045218	12.53	0.0217391	0.0416667	PASS	No	0.0199275
ZWINT	ENSMUST00000105431	4.98	0.025	0.0434783	PASS	No	0.0184783
CDKN2AIPNL	ENSMUST00000102763	86.99	0.027027	0.0454545	PASS	No	0.0184275
CISD1	ENSMUST00000045887	42.66	0.0306122	0.0487805	PASS	No	0.0181682
BRCC3	ENSMUST00000114074	88.59	0.0153846	0.0333333	PASS	No	0.0179487
OPTN	ENSMUST00000114996	20.23	0.056338	0.0740741	PASS	No	0.017736
MIF	ENSMUST00000038169	395.54	0.0379747	0.0555556	PASS	No	0.0175809
SMG7	ENSMUST00000043560	21.88	0.0379747	0.0555556	PASS	No	0.0175809
UBE2Q2	ENSMUST00000059555	13.19	0.0379747	0.0555556	PASS	No	0.0175809
ITGB5	ENSMUST00000115028	18.84	0.0344828	0.0517241	PASS	No	0.0172414
KLC2	ENSMUST00000025798	50.4	0.0526316	0.0697674	PASS	No	0.0171359
PRPF8	ENSMUST00000018449	24.9	0.0485437	0.0655738	PASS	No	0.0170301
RANBP3	ENSMUST00000002445	48.42	0.0789474	0.0958904	PASS	No	0.016943
KIF5C	ENSMUST00000028102	77.68	0.114286	0.130435	PASS	No	0.0161491
TPX2	ENSMUST00000028969	4.85	0.114286	0.130435	PASS	No	0.0161491
GIGYF2	ENSMUST00000164992	24.2	0.0319149	0.048	PASS	No	0.0160851
CSRP1	ENSMUST00000027677	29.67	0.0319149	0.048	PASS	No	0.0160851
STK24	ENSMUST00000079817	58.72	0.0175439	0.0333333	PASS	No	0.0157895
GNL3	ENSMUST00000037739	43.46	0.0612245	0.0769231	PASS	No	0.0156986
SPTLC1	ENSMUST00000021920	31.45	0.0545455	0.0694444	PASS	No	0.014899
GCAT	ENSMUST00000171999	293.46	0.0350877	0.0491803	PASS	No	0.0140926
PPFIA1	ENSMUST00000168134	53.31	0.0350877	0.0491803	PASS	No	0.0140926
BUB3	ENSMUST00000084502	27.2	0.0533333	0.0666667	PASS	No	0.0133333
MLLT4	ENSMUST00000137784	55.15	0.0533333	0.0666667	PASS	No	0.0133333
WWTR1	ENSMUST00000029380	5.99	0.111111	0.122807	PASS	No	0.0116959
AIFM1	ENSMUST00000037349	283.21	0.111111	0.122807	PASS	No	0.0116959
CPSF6	ENSMUST00000177145	132.79	0	0.010989	PASS	No	0.010989
EIF1AX	ENSMUST00000087143	48.39	0.03125	0.0416667	PASS	No	0.0104167
HNRNPAB	ENSMUST00000101249	83.15	0.0481928	0.0574713	PASS	No	0.00927849
PNO1	ENSMUST00000020317	12.1	0.0434783	0.0526316	PASS	No	0.00915332
BCR	ENSMUST00000164107	30.12	0.0833333	0.0923077	PASS	No	0.00897436
SUZ12	ENSMUST00000017692	21.22	0.0833333	0.0923077	PASS	No	0.00897436
KDELR2	ENSMUST00000110731	107.43	0.0210526	0.029703	PASS	No	0.00865034
RAB4A	ENSMUST00000118535	70.3	0.0789474	0.0869565	PASS	No	0.00800915
VPS26A	ENSMUST00000092473	52.44	0.0789474	0.0869565	PASS	No	0.00800915
RAB5B	ENSMUST00000000727	43.56	0.0289855	0.0363636	PASS	No	0.00737813
PPIB	ENSMUST00000034947	51.31	0.0392157	0.0461538	PASS	No	0.00693816
PSMD9	ENSMUST00000100729	45.36	0.0789474	0.0857143	PASS	No	0.00676692
RAB31	ENSMUST00000070673	35.27	0.057971	0.0642202	PASS	No	0.00624917
ERMP1	ENSMUST00000159692	7.18	0.0366972	0.0422535	PASS	No	0.00555627
HDAC2	ENSMUST00000019911	59.39	0.0689655	0.0740741	PASS	No	0.00510856
BLOC1S1	ENSMUST00000026405	31.55	0.0689655	0.0740741	PASS	No	0.00510856
ANAPC7	ENSMUST00000031422	23.03	0.0416667	0.0454545	PASS	No	0.00378788
YIF1B	ENSMUST00000032809	42.37	0.0365854	0.04	PASS	No	0.00341463
IARS2	ENSMUST00000027921	141.51	0.0421053	0.0454545	PASS	No	0.00334928
KIF3B	ENSMUST00000028977	67.12	0.0879121	0.0909091	PASS	No	0.002997
MAD2L1	ENSMUST00000116605	23.88	0.0526316	0.0555556	PASS	No	0.00292398
CKS1B	ENSMUST00000029679	13.9	0.116667	0.119048	PASS	No	0.00238095
OSBPL2	ENSMUST00000040668	32.69	0.0625	0.0638298	PASS	No	0.00132979
CTNND1	ENSMUST00000067232	17.28	0.0625	0.0638298	PASS	No	0.00132979
TMOD3	ENSMUST00000072232	24.74	0.0169492	0.0175439	PASS	No	0.000594707
IGFBP7	ENSMUST00000046746	1.02	0.0169492	0.0175439	PASS	No	0.000594707
MAP4	ENSMUST00000035055	85.55	0.138462	0.138889	PASS	No	0.00042735
NDE1	ENSMUST00000023359	6.8	0.0886076	0.0888889	PASS	No	0.000281294
TMEM167	ENSMUST00000012566	42.19	0	0	PASS	No	0
PDCD2	ENSMUST00000154293	19.93	0.05	0.05	PASS	No	0
AP2M1	ENSMUST00000007216	89.35	0.05	0.05	PASS	No	0
MAGT1	ENSMUST00000033583	114.74	0	0	PASS	No	0
RPSA	ENSMUST00000035105	234.01	0.0930233	0.0921053	PASS	No	-0.000917993
RACGAP1	ENSMUST00000023756	6.3	0.03125	0.030303	PASS	No	-0.00094697
LOXL4	ENSMUST00000026190	2.45	0.03125	0.030303	PASS	No	-0.00094697
PPP1R11	ENSMUST00000173540	41.03	0.145631	0.144578	PASS	No	-0.00105275
SAMM50	ENSMUST00000023071	215.82	0.0322581	0.0306122	PASS	No	-0.00164582
PRMT5	ENSMUST00000023873	144.87	0.0972222	0.0952381	PASS	No	-0.00198413
MOV10	ENSMUST00000002297	103.72	0.0972222	0.0952381	PASS	No	-0.00198413
PSMB1	ENSMUST00000014913	197.99	0.0412371	0.0392157	PASS	No	-0.00202143
POLR2E	ENSMUST00000004786	24.86	0.047619	0.0454545	PASS	No	-0.0021645
VPS25	ENSMUST00000042477	76.73	0.047619	0.0454545	PASS	No	-0.0021645
GNL2	ENSMUST00000030684	14.65	0.0253165	0.0229885	PASS	No	-0.00232795
UBFD1	ENSMUST00000033158	89.82	0.0625	0.06	PASS	No	-0.0025
TMCO1	ENSMUST00000097473	26.58	0.0864198	0.0833333	PASS	No	-0.00308642
LPCAT1	ENSMUST00000022099	35.8	0.0740741	0.0707965	PASS	No	-0.00327761
MYH10	ENSMUST00000018887	64.26	0.0740741	0.0707965	PASS	No	-0.00327761
RAP2C	ENSMUST00000053593	28.52	0.0543478	0.05	PASS	No	-0.00434783
STIP1	ENSMUST00000025918	157.33	0.0617284	0.0571429	PASS	No	-0.00458554
PAPSS1	ENSMUST00000029666	54.8	0.0737705	0.0689655	PASS	No	-0.00480497
DAPK3	ENSMUST00000047665	15.42	0.0737705	0.0689655	PASS	No	-0.00480497
RPS3	ENSMUST00000107096	159.34	0.0533333	0.047619	PASS	No	-0.00571429
TMEM167	ENSMUST00000161568	42.19	0.0285714	0.0222222	PASS	No	-0.00634921
BGN	ENSMUST00000169489	0.62	0.0615385	0.0545455	PASS	No	-0.00699301
HINT2	ENSMUST00000030192	399.33	0.037037	0.0298507	PASS	No	-0.00718629
TANC1	ENSMUST00000037526	13.74	0.037037	0.0298507	PASS	No	-0.00718629
SSR1	ENSMUST00000021864	60.11	0.0754717	0.0681818	PASS	No	-0.00728988
VPS29	ENSMUST00000118830	135.21	0.166667	0.159091	PASS	No	-0.00757576
DAD1	ENSMUST00000022781	107.99	0.0465116	0.0384615	PASS	No	-0.00805009
CHM	ENSMUST00000026607	20.3	0.0465116	0.0384615	PASS	No	-0.00805009
EDF1	ENSMUST00000015236	13.27	0.0784314	0.0701754	PASS	No	-0.00825593
ACAT3	ENSMUST00000160378	5763.7	0.0540541	0.0454545	PASS	No	-0.00859951
NOP16	ENSMUST00000148222	18.71	0.06	0.0508475	PASS	No	-0.00915254
DAZAP1	ENSMUST00000156935	209.47	0.0377358	0.0285714	PASS	No	-0.00916442
PHF14	ENSMUST00000115510	53.51	0.0454545	0.0357143	PASS	No	-0.00974026
TBRG4	ENSMUST00000189268	62.73	0.030303	0.0204082	PASS	No	-0.00989487
EMB	ENSMUST00000022242	41.85	0.0416667	0.03125	PASS	No	-0.0104167
MYO9A	ENSMUST00000128341	54.26	0.0416667	0.03125	PASS	No	-0.0104167
HSPB8	ENSMUST00000036991	22.06	0.108108	0.0963855	PASS	No	-0.0117226
CSTF2	ENSMUST00000033609	42.11	0.0555556	0.0434783	PASS	No	-0.0120773
DTD1	ENSMUST00000028917	121.12	0.06	0.047619	PASS	No	-0.012381
AHCYL1	ENSMUST00000029490	29.42	0.0714286	0.0588235	PASS	No	-0.012605
TRAM1	ENSMUST00000027068	69.65	0.0512821	0.0384615	PASS	No	-0.0128205
SMARCE1	ENSMUST00000103133	28.6	0.0503597	0.037037	PASS	No	-0.0133227
RBMX	ENSMUST00000114726	167.16	0.0503597	0.037037	PASS	No	-0.0133227
CLTC	ENSMUST00000060766	165.94	0.0503597	0.037037	PASS	No	-0.0133227
UBE2L3	ENSMUST00000115700	86.12	0.125	0.111111	PASS	No	-0.0138889
FUT8	ENSMUST00000062804	46.03	0.125	0.111111	PASS	No	-0.0138889
GNG10	ENSMUST00000041160	6.9	0.0731707	0.0588235	PASS	No	-0.0143472
CBX3	ENSMUST00000114445	21.66	0.0625	0.047619	PASS	No	-0.014881
BICD2	ENSMUST00000110084	24.68	0.0625	0.047619	PASS	No	-0.014881
2016-09-10	ENSMUST00000165971	31.18	0.0149254	0	PASS	No	-0.0149254
CNOT2	ENSMUST00000105265	41.58	0.0379747	0.0227273	PASS	No	-0.0152474
PRDX3	ENSMUST00000025961	3323.46	0.0958904	0.08	PASS	No	-0.0158904
CLNS1A	ENSMUST00000026506	40.49	0.0454545	0.0285714	PASS	No	-0.0168831
UQCRC2	ENSMUST00000033176	193.64	0.0379747	0.0208333	PASS	No	-0.0171414
LARP4	ENSMUST00000057632	22.09	0.0379747	0.0208333	PASS	No	-0.0171414
LRWD1	ENSMUST00000006301	19.64	0.0843373	0.0666667	PASS	No	-0.0176707
ILK	ENSMUST00000033182	13.04	0.0843373	0.0666667	PASS	No	-0.0176707
PDLIM2	ENSMUST00000022681	9	0.0843373	0.0666667	PASS	No	-0.0176707
LACTB2	ENSMUST00000027071	110.24	0.0487805	0.030303	PASS	No	-0.0184775
PMVK	ENSMUST00000107410	172.02	0.0185185	0	PASS	No	-0.0185185
SSBP1	ENSMUST00000114779	764.13	0.0185185	0	PASS	No	-0.0185185
CHCHD3	ENSMUST00000066379	310.63	0.0188679	0	PASS	No	-0.0188679
KIFAP3	ENSMUST00000027877	22.33	0.0869565	0.0677966	PASS	No	-0.0191599
ATXN2L	ENSMUST00000040202	37.58	0.278481	0.259259	PASS	No	-0.0192218
DCUN1D5	ENSMUST00000034499	11.42	0.0192308	0	PASS	No	-0.0192308
VDAC3	ENSMUST00000009036	185.1	0.0192308	0	PASS	No	-0.0192308
THOC7	ENSMUST00000065865	177.16	0.0444444	0.0243902	PASS	No	-0.0200542
TUBGCP5	ENSMUST00000032627	65.89	0.0204082	0	PASS	No	-0.0204082
HSPH1	ENSMUST00000076410	163.84	0.119403	0.0983607	PASS	No	-0.0210423
MNAT1	ENSMUST00000021523	13.52	0.075	0.0535714	PASS	No	-0.0214286
RHOC	ENSMUST00000002303	26.35	0.075	0.0535714	PASS	No	-0.0214286
HNRNPUL1	ENSMUST00000108401	79.25	0.0227273	0	PASS	No	-0.0227273
SMARCA1	ENSMUST00000077569	119.92	0.0227273	0	PASS	No	-0.0227273
EIF4G1	ENSMUST00000151679	31.82	0.148649	0.125	PASS	No	-0.0236486
EIF4G1	ENSMUST00000141034	31.82	0.148649	0.125	PASS	No	-0.0236486
CTH	ENSMUST00000118539	149.02	0.0612245	0.037037	PASS	No	-0.0241875
PUS7	ENSMUST00000119946	52.96	0.0612245	0.037037	PASS	No	-0.0241875
FUBP3	ENSMUST00000113482	43.29	0.0888889	0.0645161	PASS	No	-0.0243728
PMM2	ENSMUST00000023396	79.49	0.0909091	0.0652174	PASS	No	-0.0256917
CAMK1	ENSMUST00000032409	62.8	0.114286	0.0879121	PASS	No	-0.0263736
GCC2	ENSMUST00000057659	29.92	0.09375	0.0673077	PASS	No	-0.0264423
ATP2A2	ENSMUST00000177974	30.29	0.0666667	0.04	PASS	No	-0.0266667
MLEC	ENSMUST00000053271	350.59	0.0947368	0.0673077	PASS	No	-0.0274291
FBL	ENSMUST00000042405	191.08	0.0892857	0.0612245	PASS	No	-0.0280612
ATP7A	ENSMUST00000055941	35.26	0.0892857	0.0612245	PASS	No	-0.0280612
TEX10	ENSMUST00000030030	84.77	0.0892857	0.0612245	PASS	No	-0.0280612
CSNK2A2	ENSMUST00000056919	58.74	0.08	0.05	PASS	No	-0.03
DBN1	ENSMUST00000109921	361.35	0.137931	0.106796	PASS	No	-0.0311349
ERO1L	ENSMUST00000022378	666.35	0.03125	0	PASS	No	-0.03125
TARDBP	ENSMUST00000105702	148.41	0.03125	0	PASS	No	-0.03125
PFDN6	ENSMUST00000025163	44.5	0.03125	0	PASS	No	-0.03125
CREG1	ENSMUST00000040298	164.06	0.03125	0	PASS	No	-0.03125
RP2H	ENSMUST00000033372	48.03	0.03125	0	PASS	No	-0.03125
PDDC1	ENSMUST00000106008	138.34	0.0512821	0.0192308	PASS	No	-0.0320513
NUCB1	ENSMUST00000033096	8.23	0.15942	0.126374	PASS	No	-0.0330467
PRPF38A	ENSMUST00000079213	25.72	0.0333333	0	PASS	No	-0.0333333
NSMCE1	ENSMUST00000033006	16.23	0.106061	0.0727273	PASS	No	-0.0333333
EIF4E2	ENSMUST00000076362	26.79	0.0344828	0	PASS	No	-0.0344828
GATAD2A	ENSMUST00000065169	12.57	0.0344828	0	PASS	No	-0.0344828
DNAJC11	ENSMUST00000062904	73.67	0.0784314	0.0416667	PASS	No	-0.0367647
APOOL	ENSMUST00000026599	697.42	0.0769231	0.04	PASS	No	-0.0369231
CAPN2	ENSMUST00000068505	107.37	0.037037	0	PASS	No	-0.037037
LAGE3	ENSMUST00000114152	45.32	0.0909091	0.0526316	PASS	No	-0.0382775
HRAS	ENSMUST00000026572	30.35	0.0769231	0.0384615	PASS	No	-0.0384615
DNAJC19	ENSMUST00000108195	140.41	0.0769231	0.0384615	PASS	No	-0.0384615
CSNK1D	ENSMUST00000018274	10.8	0.0634921	0.025	PASS	No	-0.0384921
LSM5	ENSMUST00000170382	189.29	0.0857143	0.0454545	PASS	No	-0.0402597
CC2D1B	ENSMUST00000030320	38.53	0.0714286	0.030303	PASS	No	-0.0411255
MTHFD1	ENSMUST00000021443	115.39	0.137931	0.0967742	PASS	No	-0.0411568
DICER1	ENSMUST00000041987	40.22	0.075	0.0333333	PASS	No	-0.0416667
UBE2I	ENSMUST00000173621	72.85	0.136364	0.0943396	PASS	No	-0.042024
HNRNPM	ENSMUST00000087582	151.77	0.19403	0.151394	PASS	No	-0.0426354
DNAJB11	ENSMUST00000004574	97.96	0.0540541	0.0113636	PASS	No	-0.0426904
JUP	ENSMUST00000001592	14.64	0.14	0.0967742	PASS	No	-0.0432258
CDC27	ENSMUST00000093923	18.22	0.14	0.0967742	PASS	No	-0.0432258
RDH13	ENSMUST00000119485	81.66	0.0864198	0.0425532	PASS	No	-0.0438666
PMPCB	ENSMUST00000030882	15.56	0.0652174	0.0208333	PASS	No	-0.0443841
EWSR1	ENSMUST00000093365	78	0.0444444	0	PASS	No	-0.0444444
ARHGEF2	ENSMUST00000175911	24.68	0.0833333	0.0384615	PASS	No	-0.0448718
PDIA6	ENSMUST00000057288	65.11	0.0909091	0.0458716	PASS	No	-0.0450375
FAM96B	ENSMUST00000093234	24.37	0.0454545	0	PASS	No	-0.0454545
ANP32E	ENSMUST00000165307	55.68	0.0454545	0	PASS	No	-0.0454545
CCNA2	ENSMUST00000029270	4.33	0.0833333	0.0361446	PASS	No	-0.0471888
FARSB	ENSMUST00000170217	283.06	0.08	0.03125	PASS	No	-0.04875
DIP2A	ENSMUST00000036033	97.22	0.08	0.03125	PASS	No	-0.04875
USE1	ENSMUST00000019169	4.16	0.08	0.03125	PASS	No	-0.04875
TRABD	ENSMUST00000081702	38.92	0.08	0.03125	PASS	No	-0.04875
IK	ENSMUST00000007042	10.25	0.05	0	PASS	No	-0.05
MTMR3	ENSMUST00000040448	11.38	0.05	0	PASS	No	-0.05
EIF4B	ENSMUST00000169681	79.15	0.0784314	0.0277778	PASS	No	-0.0506536
PTPN14	ENSMUST00000027898	14.64	0.0784314	0.0277778	PASS	No	-0.0506536
PPIL3	ENSMUST00000081677	22.93	0.0784314	0.0277778	PASS	No	-0.0506536
MRPS18A	ENSMUST00000123646	56.54	0.107692	0.0555556	PASS	No	-0.0521368
SNX12	ENSMUST00000077876	55.99	0.0526316	0	PASS	No	-0.0526316
PCBP2	ENSMUST00000077037	49.22	0.0526316	0	PASS	No	-0.0526316
MYO9B	ENSMUST00000071935	34.86	0.0526316	0	PASS	No	-0.0526316
DDAH2	ENSMUST00000174493	58.74	0.106383	0.0526316	PASS	No	-0.0537514
STAM2	ENSMUST00000102759	27.57	0.114504	0.06	PASS	No	-0.0545038
CAPRIN1	ENSMUST00000028607	28.08	0.114504	0.06	PASS	No	-0.0545038
RAP1A	ENSMUST00000090678	48.5	0.0714286	0.0166667	PASS	No	-0.0547619
ELOVL1	ENSMUST00000167636	30.52	0.0547945	0	PASS	No	-0.0547945
HNRNPD	ENSMUST00000112939	129.55	0.0547945	0	PASS	No	-0.0547945
DPF2	ENSMUST00000118623	21.34	0.0547945	0	PASS	No	-0.0547945
UBP1	ENSMUST00000009885	28.1	0.0547945	0	PASS	No	-0.0547945
NEDD4	ENSMUST00000034740	9.3	0.0862069	0.03125	PASS	No	-0.0549569
NGDN	ENSMUST00000022815	43.72	0.08	0.025	PASS	No	-0.055
GTF2H2	ENSMUST00000066984	60.59	0.0566038	0	PASS	No	-0.0566038
LRPPRC	ENSMUST00000112308	144.54	0.0909091	0.0322581	PASS	No	-0.058651
CAMK2D	ENSMUST00000106400	322.48	0.0909091	0.0322581	PASS	No	-0.058651
ISYNA1	ENSMUST00000019283	71.84	0.136691	0.0769231	PASS	No	-0.0597676
SPCS3	ENSMUST00000067476	168.47	0.0609756	0	PASS	No	-0.0609756
PHF6	ENSMUST00000078944	29.9	0.0609756	0	PASS	No	-0.0609756
EXOSC9	ENSMUST00000029269	20.81	0.0769231	0.0153846	PASS	No	-0.0615385
RABGEF1	ENSMUST00000026390	24.7	0.0909091	0.0273973	PASS	No	-0.0635118
ACSL5	ENSMUST00000043150	67.55	0.0652174	0	PASS	No	-0.0652174
ATP5D	ENSMUST00000105366	61.52	0.0675676	0	PASS	No	-0.0675676
CHMP6	ENSMUST00000026434	79.39	0.171429	0.102941	PASS	No	-0.0684874
DDX6	ENSMUST00000170489	34.54	0.0689655	0	PASS	No	-0.0689655
PPA1	ENSMUST00000020286	123.51	0.166667	0.097561	PASS	No	-0.0691057
UPF2	ENSMUST00000060092	84.74	0.116279	0.0454545	PASS	No	-0.0708245
SPTAN1	ENSMUST00000046257	57.43	0.116279	0.0454545	PASS	No	-0.0708245
FKBP1A	ENSMUST00000044011	57.12	0.0714286	0	PASS	No	-0.0714286
DVL2	ENSMUST00000190940	12.2	0.174497	0.102941	PASS	No	-0.0715555
SELT	ENSMUST00000107924	28.02	0.0731707	0	PASS	No	-0.0731707
ZNRF2	ENSMUST00000079869	23.15	0.105263	0.031746	PASS	No	-0.0735171
PRDX4	ENSMUST00000026328	114.02	0.142857	0.0689655	PASS	No	-0.0738916
POLR2I	ENSMUST00000108193	31.2	0.125	0.05	PASS	No	-0.075
FARS2	ENSMUST00000021857	18.47	0.125	0.05	PASS	No	-0.075
API5	ENSMUST00000028617	45.84	0.113208	0.037037	PASS	No	-0.0761705
UTRN	ENSMUST00000076817	52.02	0.2	0.121951	PASS	No	-0.0780488
NOL9	ENSMUST00000103197	25	0.0869565	0	PASS	No	-0.0869565
DDX39	ENSMUST00000019576	160.5	0.0869565	0	PASS	No	-0.0869565
HN1	ENSMUST00000021083	17.17	0.181818	0.0945946	PASS	No	-0.0872236
NUDT21	ENSMUST00000034204	88.61	0.111111	0.0208333	PASS	No	-0.0902778
SPR	ENSMUST00000174769	157.89	0.125	0.031746	PASS	No	-0.093254
UBAP2L	ENSMUST00000090908	35.05	0.117647	0.0204082	PASS	No	-0.0972389
NFKB1	ENSMUST00000029812	104.55	0.117647	0.0204082	PASS	No	-0.0972389
LIG3	ENSMUST00000021039	53.5	0.117647	0.0204082	PASS	No	-0.0972389
TOLLIP	ENSMUST00000055819	20.11	0.148936	0.05	PASS	No	-0.0989362
PPP1R9B	ENSMUST00000038696	57.57	0.148936	0.05	PASS	No	-0.0989362
MRPS36	ENSMUST00000109333	43.47	0.102941	0	PASS	No	-0.102941
NUCB2	ENSMUST00000032895	72.82	0.103448	0	PASS	No	-0.103448
NOSIP	ENSMUST00000003513	12.29	0.103448	0	PASS	No	-0.103448
PREPL	ENSMUST00000072406	11.13	0.103448	0	PASS	No	-0.103448
ARFGAP1	ENSMUST00000108859	58.86	0.103448	0	PASS	No	-0.103448
AGFG1	ENSMUST00000189220	74.73	0.125	0.0208333	PASS	No	-0.104167
CDK7	ENSMUST00000091299	18.21	0.155172	0.047619	PASS	No	-0.107553
LMAN1	ENSMUST00000120461	135.87	0.115385	0	PASS	No	-0.115385
DDI2	ENSMUST00000102484	35.33	0.2	0.079258	PASS	No	-0.120742
FUBP1	ENSMUST00000166984	194.23	0.196078	0.0689655	PASS	No	-0.127113
RPL21	ENSMUST00000035983	140.33	0.196078	0.0689655	PASS	No	-0.127113
PPIH	ENSMUST00000106319	92.81	0.181818	0.0491803	PASS	No	-0.132638
LEMD3	ENSMUST00000119093	50.65	0.181818	0.0491803	PASS	No	-0.132638
PPIH	ENSMUST00000106318	92.81	0.181818	0.0491803	PASS	No	-0.132638
TOMM7	ENSMUST00000030851	35.58	0.142857	0	PASS	No	-0.142857
RPS26	ENSMUST00000026420	129.16	0.181818	0.037037	PASS	No	-0.144781
COG8	ENSMUST00000034391	44.3	0.186916	0.0384615	PASS	No	-0.148454
NAF1	ENSMUST00000118009	27.8	0.22043	0.0718563	PASS	No	-0.148574
DOCK1	ENSMUST00000084488	42	0.256098	0.078125	PASS	No	-0.177973
TRIP12	ENSMUST00000027421	15.7	0.256098	0.078125	PASS	No	-0.177973
NFIB	ENSMUST00000064770	20.2	0.253731	0.0714286	PASS	No	-0.182303
HNRNPK	ENSMUST00000116403	56.87	0.253731	0.0714286	PASS	No	-0.182303
RPS3	ENSMUST00000032998	159.34	0.21875	0	PASS	No	-0.21875
GBP3	ENSMUST00000029935	347.68	0.21875	0	PASS	No	-0.21875
POLD1	ENSMUST00000049343	18.43	0.0597015	1	FAIL	Yes	0.940299
ARMC6	ENSMUST00000130319	67.68	0.030303	0.5	FAIL	Yes	0.469697
GPD1L	ENSMUST00000129305	93.82	0.0459184	0.428571	FAIL	Yes	0.382653
LUZP1	ENSMUST00000063021	38.39	0.137255	0.5	FAIL	Yes	0.362745
APOO	ENSMUST00000113895	340.39	0.137255	0.5	FAIL	Yes	0.362745
RPS28	ENSMUST00000166693	93.83	0.025	0.333333	FAIL	Yes	0.308333
PPP1R13L	ENSMUST00000047621	137.6	0.0379747	0.333333	FAIL	Yes	0.295359
NUDT3	ENSMUST00000062397	75.19	0.0540541	0.333333	FAIL	Yes	0.279279
NCAM1	ENSMUST00000114476	12.11	0.047619	0.315789	FAIL	Yes	0.26817
LYPLAL1	ENSMUST00000045388	75.1	0.0338983	0.3	FAIL	Yes	0.266102
SYNJ2BP	ENSMUST00000169158	63.66	0	0.263158	FAIL	Yes	0.263158
ACAD11	ENSMUST00000047799	66.66	0.08	0.333333	FAIL	Yes	0.253333
PROSC	ENSMUST00000098851	104.94	0.0555556	0.3	FAIL	Yes	0.244444
GORASP2	ENSMUST00000133432	94.05	0	0.235294	FAIL	Yes	0.235294
SHQ1	ENSMUST00000170667	19.02	0.0607477	0.285714	FAIL	Yes	0.224967
SHQ1	ENSMUST00000089245	19.02	0.0607477	0.285714	FAIL	Yes	0.224967
DNPEP	ENSMUST00000191254	213.93	0.012987	0.235294	FAIL	Yes	0.222307
RAB11FIP1	ENSMUST00000054212	89.86	0.0642202	0.285714	FAIL	Yes	0.221494
RAB11FIP1	ENSMUST00000033878	89.86	0.0642202	0.285714	FAIL	Yes	0.221494
IGHMBP2	ENSMUST00000025751	37.45	0.0322581	0.25	FAIL	Yes	0.217742
CEPT1	ENSMUST00000148269	46.17	0.0333333	0.25	FAIL	Yes	0.216667
CPT2	ENSMUST00000106720	214.93	0.0342466	0.25	FAIL	Yes	0.215753
CAPG	ENSMUST00000155705	88.59	0.0759494	0.285714	FAIL	Yes	0.209765
CAPG	ENSMUST00000134809	88.59	0.0759494	0.285714	FAIL	Yes	0.209765
VPS52	ENSMUST00000173196	82.6	0.0340909	0.22807	FAIL	Yes	0.193979
PIK3CB	ENSMUST00000035037	40.03	0.0111111	0.2	FAIL	Yes	0.188889
GOSR1	ENSMUST00000010536	22.81	0.0144928	0.2	FAIL	Yes	0.185507
KIF18B	ENSMUST00000021311	5.34	0.148148	0.333333	FAIL	Yes	0.185185
SCD3	ENSMUST00000026220	5.24	0.0416667	0.222222	FAIL	Yes	0.180556
VAMP4	ENSMUST00000050010	24.08	0.0416667	0.222222	FAIL	Yes	0.180556
PSMB10	ENSMUST00000034369	28.59	0.0574713	0.230769	FAIL	Yes	0.173298
NAP1L4	ENSMUST00000072727	48.47	0	0.166667	FAIL	Yes	0.166667
THOC2	ENSMUST00000047037	64.96	0	0.166667	FAIL	Yes	0.166667
TIAL1	ENSMUST00000106228	69.08	0.0721649	0.238095	FAIL	Yes	0.16593
WRN	ENSMUST00000033990	9.37	0.0114943	0.176471	FAIL	Yes	0.164976
SLC25A22	ENSMUST00000138865	207.36	0.104167	0.266667	FAIL	Yes	0.1625
SLC25A22	ENSMUST00000136354	207.36	0.104167	0.266667	FAIL	Yes	0.1625
CCDC94	ENSMUST00000086869	44.07	0.0897436	0.25	FAIL	Yes	0.160256
RPS6KA4	ENSMUST00000025903	29.38	0.0909091	0.25	FAIL	Yes	0.159091
NES	ENSMUST00000090973	53.53	0.0762332	0.235294	FAIL	Yes	0.159061
LARS2	ENSMUST00000038863	57.26	0.0588235	0.217391	FAIL	Yes	0.158568
DPH5	ENSMUST00000043342	180.58	0.0421053	0.2	FAIL	Yes	0.157895
VMA21	ENSMUST00000114575	41.74	0.0119048	0.166667	FAIL	Yes	0.154762
VMA21	ENSMUST00000114577	41.74	0.0119048	0.166667	FAIL	Yes	0.154762
CDA	ENSMUST00000030535	96.89	0.0689655	0.222222	FAIL	Yes	0.153257
AGPAT9	ENSMUST00000031255	36.32	0.0493827	0.2	FAIL	Yes	0.150617
NDRG1	ENSMUST00000005256	102.28	0.0515464	0.2	FAIL	Yes	0.148454
NDRG3	ENSMUST00000072298	33.07	0.0519481	0.2	FAIL	Yes	0.148052
ADARB1	ENSMUST00000020496	39.25	0.0234375	0.166667	FAIL	Yes	0.143229
POGZ	ENSMUST00000042402	49.47	0.0194175	0.153846	FAIL	Yes	0.134429
CDK5RAP3	ENSMUST00000156315	73.39	0.0188679	0.15	FAIL	Yes	0.131132
0610010K14RIK	ENSMUST00000108579	23.73	0.154762	0.285714	FAIL	Yes	0.130952
SLC29A1	ENSMUST00000170113	9.01	0.0416667	0.170213	FAIL	Yes	0.128546
ACTR6	ENSMUST00000020109	22.9	0.0561798	0.181818	FAIL	Yes	0.125638
RABGEF1	ENSMUST00000148264	24.7	0.0759494	0.2	FAIL	Yes	0.124051
MPP6	ENSMUST00000167628	30.24	0.0441176	0.166667	FAIL	Yes	0.122549
STK4	ENSMUST00000088291	18.55	0.047619	0.166667	FAIL	Yes	0.119048
LYPLA1	ENSMUST00000119612	58.57	0	0.117647	FAIL	Yes	0.117647
TUBGCP4	ENSMUST00000186659	21.31	0	0.117647	FAIL	Yes	0.117647
GOLPH3L	ENSMUST00000098861	38.87	0.0253165	0.142857	FAIL	Yes	0.117541
0610010K14RIK	ENSMUST00000108575	23.73	0.169014	0.285714	FAIL	Yes	0.1167
SH3BP1	ENSMUST00000148893	57.6	0.0833333	0.2	FAIL	Yes	0.116667
OTUD4	ENSMUST00000173078	28.44	0.0833333	0.2	FAIL	Yes	0.116667
SPC24	ENSMUST00000098942	10.7	0.0923077	0.208333	FAIL	Yes	0.116026
2700097O09RIK	ENSMUST00000021406	577.61	0.0289855	0.142857	FAIL	Yes	0.113872
RRP9	ENSMUST00000047721	63.61	0.0545455	0.166667	FAIL	Yes	0.112121
PAK3	ENSMUST00000156449	107.29	0.0309278	0.142857	FAIL	Yes	0.111929
PCNT	ENSMUST00000001179	11.32	0.0714286	0.181818	FAIL	Yes	0.11039
OGFOD1	ENSMUST00000060632	41.02	0.0714286	0.181818	FAIL	Yes	0.11039
AGTPBP1	ENSMUST00000022040	68.12	0.0357143	0.142857	FAIL	Yes	0.107143
G6PDX	ENSMUST00000143521	103.23	0.0786517	0.181818	FAIL	Yes	0.103166
NDUFS1	ENSMUST00000185412	45.13	0.03125	0.133333	FAIL	Yes	0.102083
GNAO1	ENSMUST00000125716	32.21	0.0353982	0.133333	FAIL	Yes	0.0979351
UBA2	ENSMUST00000156253	102.92	0.0454545	0.142857	FAIL	Yes	0.0974026
ATP5C1	ENSMUST00000114896	70.84	0.0714286	0.166667	FAIL	Yes	0.0952381
ACACA	ENSMUST00000133811	105.3	0.0307692	0.125	FAIL	Yes	0.0942308
SLC29A1	ENSMUST00000163905	9.01	0.0178571	0.108696	FAIL	Yes	0.0908385
SLC29A1	ENSMUST00000164618	9.01	0.0178571	0.108696	FAIL	Yes	0.0908385
NMRAL1	ENSMUST00000115851	118.8	0.0521739	0.142857	FAIL	Yes	0.0906832
MED27	ENSMUST00000113830	28.79	0.0543478	0.142857	FAIL	Yes	0.0885093
FLT1	ENSMUST00000110529	111.39	0.0176471	0.105263	FAIL	Yes	0.0876161
CSNK1E	ENSMUST00000122044	9.44	0.246575	0.333333	FAIL	Yes	0.086758
HNRNPH1	ENSMUST00000069304	103.48	0.246575	0.333333	FAIL	Yes	0.086758
RNGTT	ENSMUST00000029942	55.15	0.101266	0.1875	FAIL	Yes	0.0862342
TAGAP	ENSMUST00000036370	26.6	0.0640177	0.15	FAIL	Yes	0.0859823
AI314180	ENSMUST00000144512	68.13	0.0833333	0.166667	FAIL	Yes	0.0833333
TTC4	ENSMUST00000026480	20.17	0.0677966	0.15	FAIL	Yes	0.0822034
TTC4	ENSMUST00000106772	20.17	0.0677966	0.15	FAIL	Yes	0.0822034
CAMK2G	ENSMUST00000071816	99.99	0.059322	0.140351	FAIL	Yes	0.0810288
ATR	ENSMUST00000034980	15.93	0.0537634	0.133333	FAIL	Yes	0.0795699
MRPL55	ENSMUST00000108784	86.31	0.0875	0.166667	FAIL	Yes	0.0791667
PSMG4	ENSMUST00000147632	127.92	0.0461538	0.125	FAIL	Yes	0.0788462
SYNJ2	ENSMUST00000061091	14.84	0.0461538	0.125	FAIL	Yes	0.0788462
PRPSAP1	ENSMUST00000135196	94.84	0.08	0.153846	FAIL	Yes	0.0738462
CCDC43	ENSMUST00000164506	13.76	0	0.0731707	FAIL	Yes	0.0731707
CD3EAP	ENSMUST00000047036	29.11	0.0943878	0.166667	FAIL	Yes	0.0722789
EARS2	ENSMUST00000033159	50.28	0.0547945	0.125	FAIL	Yes	0.0702055
TARBP2	ENSMUST00000142194	34.37	0.0263158	0.0961538	FAIL	Yes	0.0698381
PML	ENSMUST00000085673	49.08	0	0.0689655	FAIL	Yes	0.0689655
NT5DC3	ENSMUST00000099396	47.39	0.0571429	0.125	FAIL	Yes	0.0678571
NRF1	ENSMUST00000115209	25	0.05	0.117647	FAIL	Yes	0.0676471
SPHK2	ENSMUST00000072836	40.84	0.0434783	0.111111	FAIL	Yes	0.0676329
TTK	ENSMUST00000070326	7.89	0.0434783	0.111111	FAIL	Yes	0.0676329
MIPOL1	ENSMUST00000145003	110.88	0	0.0666667	FAIL	Yes	0.0666667
OTT	ENSMUST00000177554	25.59	0.0344828	0.1	FAIL	Yes	0.0655172
PUSL1	ENSMUST00000097737	158.45	0.0689655	0.133333	FAIL	Yes	0.0643678
ISCU	ENSMUST00000112312	12.98	0.136842	0.2	FAIL	Yes	0.0631579
RRP12	ENSMUST00000038677	68.82	0.0483871	0.111111	FAIL	Yes	0.062724
CPNE1	ENSMUST00000153634	87.41	0.070922	0.133333	FAIL	Yes	0.0624113
SLC29A1	ENSMUST00000172301	9.01	0.0234375	0.0851064	FAIL	Yes	0.0616689
VKORC1L1	ENSMUST00000073945	88.94	0.0178571	0.0793651	FAIL	Yes	0.0615079
KIF3A	ENSMUST00000057330	28	0.0166667	0.0769231	FAIL	Yes	0.0602564
ACBD6	ENSMUST00000080138	11.67	0.0952381	0.153846	FAIL	Yes	0.0586081
SYNE2	ENSMUST00000143031	44.12	0.101124	0.159091	FAIL	Yes	0.0579673
ALDH5A1	ENSMUST00000037615	208.25	0.0227273	0.0769231	FAIL	Yes	0.0541958
MFN1	ENSMUST00000137565	10.85	0.0229885	0.0769231	FAIL	Yes	0.0539346
ERCC4	ENSMUST00000023206	31.95	0.0638298	0.117647	FAIL	Yes	0.0538173
PLSCR3	ENSMUST00000152566	31.59	0.0769231	0.130435	FAIL	Yes	0.0535117
UNC45A	ENSMUST00000127997	47.69	0.0897436	0.142857	FAIL	Yes	0.0531136
GOSR2	ENSMUST00000107013	26.5	0	0.0526316	FAIL	Yes	0.0526316
LRBA	ENSMUST00000107635	46.09	0.0125	0.0625	FAIL	Yes	0.05
SMTN	ENSMUST00000075118	7.59	0.05	0.1	FAIL	Yes	0.05
BC027231	ENSMUST00000048788	51.9	0.0336134	0.0833333	FAIL	Yes	0.0497199
RAD54L	ENSMUST00000102704	44.42	0.0446429	0.09375	FAIL	Yes	0.0491071
MRE11A	ENSMUST00000147305	74.01	0.0348837	0.0833333	FAIL	Yes	0.0484496
ELOVL5	ENSMUST00000133757	16.38	0.046875	0.0952381	FAIL	Yes	0.0483631
BLMH	ENSMUST00000146197	243.75	0.0425532	0.0909091	FAIL	Yes	0.0483559
GMPPA	ENSMUST00000141124	46.16	0.085	0.133333	FAIL	Yes	0.0483333
ORC5	ENSMUST00000141263	49.32	0.0288462	0.0769231	FAIL	Yes	0.0480769
WARS2	ENSMUST00000004343	131.77	0.047619	0.0952381	FAIL	Yes	0.047619
DDX11	ENSMUST00000163605	17.08	0.0634921	0.111111	FAIL	Yes	0.047619
CHTF8	ENSMUST00000175940	70.92	0.0526316	0.1	FAIL	Yes	0.0473684
ATP6AP1	ENSMUST00000114171	6.91	0.0612245	0.107143	FAIL	Yes	0.0459184
RAB30	ENSMUST00000107179	32.17	0.0208333	0.0666667	FAIL	Yes	0.0458333
EPHB4	ENSMUST00000111054	14.62	0.102804	0.148148	FAIL	Yes	0.0453444
UAP1	ENSMUST00000027981	53.32	0.0510204	0.0952381	FAIL	Yes	0.0442177
AP3M1	ENSMUST00000130291	225.62	0.0428571	0.0869565	FAIL	Yes	0.0440994
TOMM5	ENSMUST00000107809	113.11	0.046875	0.0909091	FAIL	Yes	0.0440341
CNOT7	ENSMUST00000135269	67.49	0.021978	0.0652174	FAIL	Yes	0.0432394
RPS15A	ENSMUST00000106590	126.56	0.0338983	0.0769231	FAIL	Yes	0.0430248
HTRA2	ENSMUST00000113962	103.87	0.0350877	0.0769231	FAIL	Yes	0.0418354
CCDC43	ENSMUST00000092569	13.76	0	0.0416667	FAIL	Yes	0.0416667
RPGRIP1L	ENSMUST00000047783	22.94	0.0243902	0.0645161	FAIL	Yes	0.0401259
HAUS5	ENSMUST00000019697	43.76	0.0571429	0.0967742	FAIL	Yes	0.0396313
TOM1L2	ENSMUST00000095254	25.36	0.114754	0.153846	FAIL	Yes	0.0390921
NOP58	ENSMUST00000027174	117.47	0.0238095	0.0625	FAIL	Yes	0.0386905
TPD52	ENSMUST00000091355	71.08	0.0238095	0.0625	FAIL	Yes	0.0386905
GSDMD	ENSMUST00000023238	76.45	0.0666667	0.103448	FAIL	Yes	0.0367816
GALK2	ENSMUST00000134798	211.24	0.0568182	0.0909091	FAIL	Yes	0.0340909
YEATS2	ENSMUST00000090052	15.56	0.0294118	0.0625	FAIL	Yes	0.0330882
AK1	ENSMUST00000156578	123.48	0.0509554	0.0833333	FAIL	Yes	0.0323779
ORC1	ENSMUST00000102744	22.63	0.0319149	0.0625	FAIL	Yes	0.0305851
ATG4B	ENSMUST00000187824	33.4	0.0384615	0.0666667	FAIL	Yes	0.0282051
HMG20A	ENSMUST00000034879	72.58	0.0444444	0.0714286	FAIL	Yes	0.0269841
HDDC3	ENSMUST00000032747	69.3	0.0325203	0.0588235	FAIL	Yes	0.0263032
HDAC7	ENSMUST00000079838	20.16	0.0487805	0.075	FAIL	Yes	0.0262195
PRKAR2A	ENSMUST00000035220	91.31	0.032967	0.0588235	FAIL	Yes	0.0258565
CBX6	ENSMUST00000109627	3.69	0.121127	0.146341	FAIL	Yes	0.0252147
UBE2J1	ENSMUST00000029944	14.58	0.0426829	0.0666667	FAIL	Yes	0.0239837
LLGL1	ENSMUST00000052346	39.86	0.0597015	0.0833333	FAIL	Yes	0.0236318
CTNND1	ENSMUST00000111670	17.28	0.0540541	0.0769231	FAIL	Yes	0.022869
VPS25	ENSMUST00000100414	76.73	0.0344828	0.0571429	FAIL	Yes	0.0226601
2016-09-02	ENSMUST00000149532	87.49	0.0229885	0.0454545	FAIL	Yes	0.022466
ANKRD52	ENSMUST00000014642	9.7	0.0789474	0.1	FAIL	Yes	0.0210526
DOPEY2	ENSMUST00000045004	145.59	0.0866142	0.107143	FAIL	Yes	0.0205287
SUN2	ENSMUST00000159660	23.27	0.0461538	0.0666667	FAIL	Yes	0.0205128
RPAP3	ENSMUST00000023104	37.23	0.0322581	0.0526316	FAIL	Yes	0.0203735
CARKD	ENSMUST00000178721	4806.6	0.0933333	0.111111	FAIL	Yes	0.0177778
TRMT2A	ENSMUST00000140206	32.05	0.0934579	0.111111	FAIL	Yes	0.0176532
MBNL2	ENSMUST00000088419	36.1	0.0934579	0.111111	FAIL	Yes	0.0176532
RARS2	ENSMUST00000029968	66.14	0.06	0.0769231	FAIL	Yes	0.0169231
FKBP15	ENSMUST00000098033	70.02	0.0232558	0.04	FAIL	Yes	0.0167442
UNC119	ENSMUST00000108295	19.38	0.0683761	0.0833333	FAIL	Yes	0.0149573
NMI	ENSMUST00000028314	158.95	0.0683761	0.0833333	FAIL	Yes	0.0149573
DCXR	ENSMUST00000026144	47.21	0.0684932	0.0833333	FAIL	Yes	0.0148402
SH3BP1	ENSMUST00000109698	57.6	0.0666667	0.0810811	FAIL	Yes	0.0144144
TTC39B	ENSMUST00000048274	20.4	0.059322	0.0724638	FAIL	Yes	0.0131417
CBX6	ENSMUST00000109625	3.69	0.127596	0.140625	FAIL	Yes	0.0130286
GTF3C1	ENSMUST00000055506	8.52	0.0642857	0.0769231	FAIL	Yes	0.0126374
SH3BP1	ENSMUST00000061239	57.6	0.0689655	0.0810811	FAIL	Yes	0.0121156
KIF14	ENSMUST00000189413	30.1	0.0479042	0.0588235	FAIL	Yes	0.0109193
METTL10	ENSMUST00000033257	72.11	0.036036	0.0454545	FAIL	Yes	0.00941851
DAB2IP	ENSMUST00000135741	48.98	0.0649351	0.0740741	FAIL	Yes	0.00913901
MAST3	ENSMUST00000166004	32.07	0.161702	0.168675	FAIL	Yes	0.00697257
PDLIM1	ENSMUST00000182432	49.02	0.0769231	0.0833333	FAIL	Yes	0.00641026
DNPEP	ENSMUST00000187075	213.93	0.104762	0.111111	FAIL	Yes	0.00634921
AFTPH	ENSMUST00000177543	24.39	0.107143	0.111111	FAIL	Yes	0.00396825
RINT1	ENSMUST00000117783	13.31	0.0434783	0.0454545	FAIL	Yes	0.00197628
RRM2	ENSMUST00000153058	4.26	0.0246914	0.0263158	FAIL	Yes	0.00162443
NDE1	ENSMUST00000115795	6.8	0.0576923	0.0588235	FAIL	Yes	0.00113122
EIF4E2	ENSMUST00000113235	26.79	0	0	FAIL	Yes	0
CASKIN2	ENSMUST00000132780	115.69	0	0	FAIL	Yes	0
AGTPBP1	ENSMUST00000167096	68.12	0	0	FAIL	Yes	0
RPS27L	ENSMUST00000127896	130.11	0	0	FAIL	Yes	0
DNAJA3	ENSMUST00000060067	25.4	0	0	FAIL	Yes	0
LEO1	ENSMUST00000048937	66.46	0	0	FAIL	Yes	0
UBP1	ENSMUST00000116492	28.1	0	0	FAIL	Yes	0
IFT20	ENSMUST00000050366	9.41	0	0	FAIL	Yes	0
PITPNB	ENSMUST00000086635	52.03	0	0	FAIL	Yes	0
2016-09-06	ENSMUST00000053456	46.99	0	0	FAIL	Yes	0
FUNDC1	ENSMUST00000176638	9.9	0	0	FAIL	Yes	0
FGFR1OP	ENSMUST00000024636	26.6	0	0	FAIL	Yes	0
KLC1	ENSMUST00000120544	41.73	0	0	FAIL	Yes	0
ZFP280C	ENSMUST00000114940	41.02	0	0	FAIL	Yes	0
NOL8	ENSMUST00000021824	28.26	0	0	FAIL	Yes	0
DAB2IP	ENSMUST00000112986	48.98	0	0	FAIL	Yes	0
IQSEC1	ENSMUST00000101151	23.4	0	0	FAIL	Yes	0
ECM1	ENSMUST00000128885	3.06	0.111486	0.111111	FAIL	Yes	-0.000375375
ZFP687	ENSMUST00000019482	24.88	0.0758294	0.0740741	FAIL	Yes	-0.00175531
CCDC101	ENSMUST00000032956	51.93	0.11828	0.116279	FAIL	Yes	-0.0020005
RBPMS2	ENSMUST00000055844	16.68	0.11828	0.116279	FAIL	Yes	-0.0020005
ACY1	ENSMUST00000024031	219.47	0.0933333	0.0909091	FAIL	Yes	-0.00242424
KDM5C	ENSMUST00000112584	4.64	0.101064	0.0967742	FAIL	Yes	-0.00428964
TOMM5	ENSMUST00000107808	113.11	0.0952381	0.0909091	FAIL	Yes	-0.004329
DHX38	ENSMUST00000042601	28.26	0.0735294	0.0689655	FAIL	Yes	-0.00456389
STX17	ENSMUST00000107721	30.04	0.105263	0.1	FAIL	Yes	-0.00526316
FKBP5	ENSMUST00000153744	9.69	0.032967	0.027027	FAIL	Yes	-0.00594001
MICAL2	ENSMUST00000050149	14.13	0.0555556	0.0487805	FAIL	Yes	-0.00677507
SBNO2	ENSMUST00000042771	107.96	0.112676	0.104167	FAIL	Yes	-0.00850939
QTRTD1	ENSMUST00000023387	23.52	0.00862069	0	FAIL	Yes	-0.00862069
NONO	ENSMUST00000033673	74.68	0.209877	0.2	FAIL	Yes	-0.00987654
MCM7	ENSMUST00000148879	24.14	0.010101	0	FAIL	Yes	-0.010101
SACS	ENSMUST00000089394	48.72	0.057971	0.047619	FAIL	Yes	-0.010352
AARSD1	ENSMUST00000070395	23.92	0.0416667	0.03125	FAIL	Yes	-0.0104167
PPEF1	ENSMUST00000071204	165.64	0.0106383	0	FAIL	Yes	-0.0106383
PRPF6	ENSMUST00000002529	31.92	0.0107527	0	FAIL	Yes	-0.0107527
LIG3	ENSMUST00000080461	53.5	0.101695	0.0909091	FAIL	Yes	-0.0107858
MED11	ENSMUST00000019067	20.42	0.011236	0	FAIL	Yes	-0.011236
MED11	ENSMUST00000151013	20.42	0.011236	0	FAIL	Yes	-0.011236
AHCYL2	ENSMUST00000064872	40.79	0.0641026	0.0526316	FAIL	Yes	-0.011471
GIGYF2	ENSMUST00000173152	24.2	0.0826446	0.0704225	FAIL	Yes	-0.0122221
RBPJ	ENSMUST00000037618	18.07	0.0125	0	FAIL	Yes	-0.0125
NBEA	ENSMUST00000029374	16.06	0.0125	0	FAIL	Yes	-0.0125
POLA1	ENSMUST00000006856	29.1	0.0126582	0	FAIL	Yes	-0.0126582
IQGAP3	ENSMUST00000071812	11.16	0.0135135	0	FAIL	Yes	-0.0135135
DDA1	ENSMUST00000147642	10.18	0.125	0.111111	FAIL	Yes	-0.0138889
PPIF	ENSMUST00000022419	160.09	0.0142857	0	FAIL	Yes	-0.0142857
UTP14A	ENSMUST00000080713	24.58	0.105691	0.0909091	FAIL	Yes	-0.014782
TLE4	ENSMUST00000052011	35.28	0.0151515	0	FAIL	Yes	-0.0151515
POR	ENSMUST00000153515	93.99	0.0647059	0.0491803	FAIL	Yes	-0.0155256
MED6	ENSMUST00000161902	31.96	0.0543478	0.0384615	FAIL	Yes	-0.0158863
HP1BP3	ENSMUST00000137851	42.62	0.0588235	0.0425532	FAIL	Yes	-0.0162703
TARS2	ENSMUST00000029752	73.92	0.0163934	0	FAIL	Yes	-0.0163934
PFDN5	ENSMUST00000165717	42.07	0.0166667	0	FAIL	Yes	-0.0166667
GDPD1	ENSMUST00000020804	92.97	0.0172414	0	FAIL	Yes	-0.0172414
SPTBN1	ENSMUST00000124231	30.24	0.0485437	0.03125	FAIL	Yes	-0.0172937
CUL2	ENSMUST00000161317	47.44	0.0173913	0	FAIL	Yes	-0.0173913
3110043O21RIK	ENSMUST00000084724	77.58	0.0175439	0	FAIL	Yes	-0.0175439
GRB2	ENSMUST00000135065	17.22	0.0675676	0.05	FAIL	Yes	-0.0175676
GTF3C5	ENSMUST00000113889	30.47	0.0178571	0	FAIL	Yes	-0.0178571
PEX10	ENSMUST00000103180	119.43	0.0735294	0.0555556	FAIL	Yes	-0.0179739
PMPCB	ENSMUST00000149648	15.56	0.0181818	0	FAIL	Yes	-0.0181818
TPM1	ENSMUST00000113690	18.44	0.0181818	0	FAIL	Yes	-0.0181818
SIPA1L1	ENSMUST00000166429	4.7	0.0681818	0.05	FAIL	Yes	-0.0181818
NCOA3	ENSMUST00000088095	140.69	0.0185185	0	FAIL	Yes	-0.0185185
ARL6	ENSMUST00000099646	59.14	0.0185185	0	FAIL	Yes	-0.0185185
NDUFB5	ENSMUST00000121778	46.4	0.0746269	0.0555556	FAIL	Yes	-0.0190713
FBLIM1	ENSMUST00000130181	21.21	0.0196078	0	FAIL	Yes	-0.0196078
SHCBP1	ENSMUST00000022945	28.9	0.0198675	0	FAIL	Yes	-0.0198675
LNP	ENSMUST00000102676	71.86	0.0198675	0	FAIL	Yes	-0.0198675
EIF2B3	ENSMUST00000070610	94.48	0.02	0	FAIL	Yes	-0.02
NCAPG2	ENSMUST00000084828	13.2	0.02	0	FAIL	Yes	-0.02
ISCA2	ENSMUST00000021667	21.24	0.0208333	0	FAIL	Yes	-0.0208333
EPB4.1L3	ENSMUST00000080208	54.48	0.0208333	0	FAIL	Yes	-0.0208333
PSME3	ENSMUST00000151385	27.64	0.0217391	0	FAIL	Yes	-0.0217391
MMS19	ENSMUST00000026168	65.04	0.0217391	0	FAIL	Yes	-0.0217391
STAT5A	ENSMUST00000138083	49.24	0.0227273	0	FAIL	Yes	-0.0227273
U2AF2	ENSMUST00000165399	71.84	0.0227273	0	FAIL	Yes	-0.0227273
DFNA5	ENSMUST00000031845	70.03	0.0227273	0	FAIL	Yes	-0.0227273
MMGT1	ENSMUST00000059899	69.38	0.0229885	0	FAIL	Yes	-0.0229885
SCRIB	ENSMUST00000063747	38.19	0.138462	0.115385	FAIL	Yes	-0.0230769
INTS10	ENSMUST00000110241	23.74	0.0232558	0	FAIL	Yes	-0.0232558
DGUOK	ENSMUST00000014698	157.15	0.0238095	0	FAIL	Yes	-0.0238095
NME6	ENSMUST00000119376	27.41	0.0909091	0.0666667	FAIL	Yes	-0.0242424
PPA2	ENSMUST00000150386	287.94	0.047619	0.0232558	FAIL	Yes	-0.0243632
H2AFZ	ENSMUST00000174561	125.88	0.025	0	FAIL	Yes	-0.025
MAGI3	ENSMUST00000121198	26.43	0.0728155	0.047619	FAIL	Yes	-0.0251965
OTUB1	ENSMUST00000142085	73.09	0.025641	0	FAIL	Yes	-0.025641
ACTN4	ENSMUST00000140622	92.6	0.025974	0	FAIL	Yes	-0.025974
MTG1	ENSMUST00000036977	48.06	0.025974	0	FAIL	Yes	-0.025974
DEK	ENSMUST00000135278	39.02	0.025974	0	FAIL	Yes	-0.025974
TYW3	ENSMUST00000052774	35.94	0.026087	0	FAIL	Yes	-0.026087
INTS8	ENSMUST00000044616	52.33	0.0263158	0	FAIL	Yes	-0.0263158
AHNAK	ENSMUST00000092955	58.82	0.0857143	0.0588235	FAIL	Yes	-0.0268908
ADD1	ENSMUST00000001108	15.22	0.0728477	0.0454545	FAIL	Yes	-0.0273931
RASAL2	ENSMUST00000078308	13.83	0.0275689	0	FAIL	Yes	-0.0275689
NOL12	ENSMUST00000123013	16.85	0.0277778	0	FAIL	Yes	-0.0277778
AKAP2	ENSMUST00000098064	16.69	0.0277778	0	FAIL	Yes	-0.0277778
RBM25	ENSMUST00000182036	56.68	0.0277778	0	FAIL	Yes	-0.0277778
FAM73B	ENSMUST00000140075	34.1	0.0280374	0	FAIL	Yes	-0.0280374
CDK6	ENSMUST00000042410	13.79	0.028169	0	FAIL	Yes	-0.028169
HSPH1	ENSMUST00000132412	163.84	0.028169	0	FAIL	Yes	-0.028169
CARF	ENSMUST00000027171	389.28	0.028169	0	FAIL	Yes	-0.028169
ORC4	ENSMUST00000123271	28.98	0.028169	0	FAIL	Yes	-0.028169
DFNA5	ENSMUST00000101405	70.03	0.0289855	0	FAIL	Yes	-0.0289855
FMR1	ENSMUST00000114654	56.83	0.0625	0.0333333	FAIL	Yes	-0.0291667
PALM2	ENSMUST00000102904	18.25	0.0294118	0	FAIL	Yes	-0.0294118
CNPY3	ENSMUST00000121671	108.27	0.0294118	0	FAIL	Yes	-0.0294118
PSME1	ENSMUST00000174563	313.48	0.0294118	0	FAIL	Yes	-0.0294118
AGTPBP1	ENSMUST00000164215	68.12	0.0294118	0	FAIL	Yes	-0.0294118
ACTL6A	ENSMUST00000126144	59.26	0.0823529	0.0526316	FAIL	Yes	-0.0297214
EPB4.1	ENSMUST00000030739	15.31	0.0298507	0	FAIL	Yes	-0.0298507
SYNE1	ENSMUST00000095899	71.97	0.121212	0.0909091	FAIL	Yes	-0.030303
SLC38A1	ENSMUST00000088452	35.67	0.030303	0	FAIL	Yes	-0.030303
OPTN	ENSMUST00000027986	20.23	0.0930233	0.0625	FAIL	Yes	-0.0305233
ASPSCR1	ENSMUST00000153346	48.08	0.03125	0	FAIL	Yes	-0.03125
NCS1	ENSMUST00000000199	22.91	0.03125	0	FAIL	Yes	-0.03125
ADAT2	ENSMUST00000019944	50.39	0.0789474	0.047619	FAIL	Yes	-0.0313283
MTIF2	ENSMUST00000136351	117.32	0.0314961	0	FAIL	Yes	-0.0314961
LHPP	ENSMUST00000033241	134.98	0.0322581	0	FAIL	Yes	-0.0322581
FCHO2	ENSMUST00000099277	77.93	0.0322581	0	FAIL	Yes	-0.0322581
NFIB	ENSMUST00000050872	20.2	0.0322581	0	FAIL	Yes	-0.0322581
MELK	ENSMUST00000045607	7.15	0.0322581	0	FAIL	Yes	-0.0322581
GGPS1	ENSMUST00000170957	2728.65	0.032491	0	FAIL	Yes	-0.032491
CRLF3	ENSMUST00000061283	160.44	0.0325203	0	FAIL	Yes	-0.0325203
GPX8	ENSMUST00000022282	14.24	0.0780142	0.0454545	FAIL	Yes	-0.0325596
METTL10	ENSMUST00000120425	72.11	0.0327869	0	FAIL	Yes	-0.0327869
CSNK1E	ENSMUST00000117786	9.44	0.032967	0	FAIL	Yes	-0.032967
SERHL	ENSMUST00000078218	60.42	0.0333333	0	FAIL	Yes	-0.0333333
WARS	ENSMUST00000161154	257.87	0.0338983	0	FAIL	Yes	-0.0338983
GEMIN5	ENSMUST00000035604	72.76	0.0344828	0	FAIL	Yes	-0.0344828
MIPEP	ENSMUST00000063562	265.75	0.0350877	0	FAIL	Yes	-0.0350877
GPHN	ENSMUST00000052472	113.47	0.0351759	0	FAIL	Yes	-0.0351759
FILIP1L	ENSMUST00000159816	9.31	0.0353179	0	FAIL	Yes	-0.0353179
ACBD6	ENSMUST00000097529	11.67	0.0909091	0.0555556	FAIL	Yes	-0.0353535
SNX17	ENSMUST00000133711	8.85	0.0810811	0.0454545	FAIL	Yes	-0.0356265
ACACA	ENSMUST00000130012	105.3	0.0365854	0	FAIL	Yes	-0.0365854
ATF7	ENSMUST00000183765	12.64	0.190476	0.153846	FAIL	Yes	-0.03663
PTMA	ENSMUST00000188533	78.32	0.037037	0	FAIL	Yes	-0.037037
EPS15	ENSMUST00000030281	73.36	0.037037	0	FAIL	Yes	-0.037037
SRGAP3	ENSMUST00000088373	35.99	0.037037	0	FAIL	Yes	-0.037037
RANGAP1	ENSMUST00000052374	15.53	0.0873786	0.05	FAIL	Yes	-0.0373786
CSNK1D	ENSMUST00000070575	10.8	0.1	0.0625	FAIL	Yes	-0.0375
CARKD	ENSMUST00000033901	4806.6	0.0377358	0	FAIL	Yes	-0.0377358
MAP6	ENSMUST00000068973	59.06	0.180693	0.142857	FAIL	Yes	-0.0378359
CBWD1	ENSMUST00000025815	47.62	0.0379747	0	FAIL	Yes	-0.0379747
THADA	ENSMUST00000047524	38.88	0.0382514	0	FAIL	Yes	-0.0382514
CDKN2AIP	ENSMUST00000038738	389.28	0.0395833	0	FAIL	Yes	-0.0395833
MFN1	ENSMUST00000147350	10.85	0.039604	0	FAIL	Yes	-0.039604
COG6	ENSMUST00000036665	52.64	0.0666667	0.027027	FAIL	Yes	-0.0396396
MOCS2	ENSMUST00000015680	15.16	0.04	0	FAIL	Yes	-0.04
RBM4	ENSMUST00000180248	22.08	0.0401786	0	FAIL	Yes	-0.0401786
PARVB	ENSMUST00000023072	14.25	0.0408163	0	FAIL	Yes	-0.0408163
RWDD4A	ENSMUST00000176379	23.78	0.0408163	0	FAIL	Yes	-0.0408163
RBM4B	ENSMUST00000036744	22.08	0.0409091	0	FAIL	Yes	-0.0409091
KIF20B	ENSMUST00000087341	26.62	0.0410959	0	FAIL	Yes	-0.0410959
GPKOW	ENSMUST00000049896	28.15	0.0410959	0	FAIL	Yes	-0.0410959
ARL15	ENSMUST00000091201	21.79	0.0416667	0	FAIL	Yes	-0.0416667
CTNNB1	ENSMUST00000145093	14.42	0.0424242	0	FAIL	Yes	-0.0424242
MOCS2	ENSMUST00000164871	15.16	0.0425532	0	FAIL	Yes	-0.0425532
WIPI2	ENSMUST00000110778	39.75	0.0428571	0	FAIL	Yes	-0.0428571
PBK	ENSMUST00000139644	16.51	0.0431034	0	FAIL	Yes	-0.0431034
CLIP1	ENSMUST00000063905	60.89	0.0431034	0	FAIL	Yes	-0.0431034
RAB3A	ENSMUST00000034301	2272.12	0.0431034	0	FAIL	Yes	-0.0431034
STK39	ENSMUST00000102715	63.7	0.0434783	0	FAIL	Yes	-0.0434783
CNIH4	ENSMUST00000111059	289.14	0.0434783	0	FAIL	Yes	-0.0434783
FKBP11	ENSMUST00000003445	136.12	0.0729167	0.0289855	FAIL	Yes	-0.0439312
SRCAP	ENSMUST00000188124	5.94	0.0441176	0	FAIL	Yes	-0.0441176
MLLT4	ENSMUST00000139347	55.15	0.0442478	0	FAIL	Yes	-0.0442478
UBE2E2	ENSMUST00000151926	15.67	0.103175	0.0588235	FAIL	Yes	-0.0443511
SACS	ENSMUST00000119509	48.72	0.0444444	0	FAIL	Yes	-0.0444444
MSRA	ENSMUST00000067927	100.71	0.0444444	0	FAIL	Yes	-0.0444444
ARPC1A	ENSMUST00000124379	22.03	0.045045	0	FAIL	Yes	-0.045045
CLIP1	ENSMUST00000031382	60.89	0.0454545	0	FAIL	Yes	-0.0454545
MAP4	ENSMUST00000163979	85.55	0.0463576	0	FAIL	Yes	-0.0463576
HIBCH	ENSMUST00000159352	472.62	0.0465116	0	FAIL	Yes	-0.0465116
RBM7	ENSMUST00000170000	23	0.0466667	0	FAIL	Yes	-0.0466667
SSBP3	ENSMUST00000131440	14.44	0.138462	0.0909091	FAIL	Yes	-0.0475524
RPP30	ENSMUST00000025714	123.07	0.047619	0	FAIL	Yes	-0.047619
DCTN3	ENSMUST00000171641	67.71	0.047619	0	FAIL	Yes	-0.047619
ASAP1	ENSMUST00000175963	65.13	0.047619	0	FAIL	Yes	-0.047619
DCTD	ENSMUST00000174379	68.94	0.0483871	0	FAIL	Yes	-0.0483871
N6AMT1	ENSMUST00000054442	43.42	0.0487805	0	FAIL	Yes	-0.0487805
TBCE	ENSMUST00000039894	108.63	0.0491803	0	FAIL	Yes	-0.0491803
MPRIP	ENSMUST00000066330	14.24	0.05	0	FAIL	Yes	-0.05
TTC1	ENSMUST00000109278	43.98	0.05	0	FAIL	Yes	-0.05
STX5A	ENSMUST00000010254	26.98	0.0666667	0.015873	FAIL	Yes	-0.0507937
POLRMT	ENSMUST00000020580	42.57	0.0508475	0	FAIL	Yes	-0.0508475
PQBP1	ENSMUST00000154552	40.92	0.0516129	0	FAIL	Yes	-0.0516129
NSL1	ENSMUST00000078259	16.03	0.0521739	0	FAIL	Yes	-0.0521739
DNAJC19	ENSMUST00000011029	140.41	0.0909091	0.0384615	FAIL	Yes	-0.0524476
MECR	ENSMUST00000030742	688.01	0.0526316	0	FAIL	Yes	-0.0526316
RPS6KB1	ENSMUST00000138810	30.03	0.0526316	0	FAIL	Yes	-0.0526316
TARBP2	ENSMUST00000023813	34.37	0.0526316	0	FAIL	Yes	-0.0526316
CASP6	ENSMUST00000029626	361.84	0.0530303	0	FAIL	Yes	-0.0530303
SNF8	ENSMUST00000107700	104.43	0.0537634	0	FAIL	Yes	-0.0537634
CRYZL1	ENSMUST00000122254	180.13	0.0540541	0	FAIL	Yes	-0.0540541
ECSIT	ENSMUST00000177967	36.59	0.156627	0.102564	FAIL	Yes	-0.0540624
PLAU	ENSMUST00000022368	4.94	0.0555556	0	FAIL	Yes	-0.0555556
AFTPH	ENSMUST00000035350	24.39	0.0555556	0	FAIL	Yes	-0.0555556
GBE1	ENSMUST00000170464	137.13	0.0555556	0	FAIL	Yes	-0.0555556
MAP2K6	ENSMUST00000100260	96.21	0.108696	0.0526316	FAIL	Yes	-0.0560641
PPP1R8	ENSMUST00000105919	55.4	0.137681	0.0810811	FAIL	Yes	-0.0566001
ZFP280C	ENSMUST00000072292	41.02	0.137681	0.0810811	FAIL	Yes	-0.0566001
UAP1	ENSMUST00000111350	53.32	0.0566038	0	FAIL	Yes	-0.0566038
ATM	ENSMUST00000118282	31.95	0.0566038	0	FAIL	Yes	-0.0566038
HMGA2	ENSMUST00000159699	200.52	0.0571429	0	FAIL	Yes	-0.0571429
YIF1B	ENSMUST00000138128	42.37	0.162602	0.105263	FAIL	Yes	-0.0573385
FXR1	ENSMUST00000001620	38.67	0.0574713	0	FAIL	Yes	-0.0574713
RUVBL2	ENSMUST00000141761	179.44	0.057554	0	FAIL	Yes	-0.057554
VAC14	ENSMUST00000034190	101.33	0.0576923	0	FAIL	Yes	-0.0576923
MDN1	ENSMUST00000071642	53.22	0.0588235	0	FAIL	Yes	-0.0588235
GDI1	ENSMUST00000153141	181	0.0595238	0	FAIL	Yes	-0.0595238
COIL	ENSMUST00000036649	44.74	0.0595238	0	FAIL	Yes	-0.0595238
ALG13	ENSMUST00000070801	7.85	0.0595238	0	FAIL	Yes	-0.0595238
TPM1	ENSMUST00000050905	18.44	0.0595238	0	FAIL	Yes	-0.0595238
SCRIB	ENSMUST00000002603	38.19	0.0595238	0	FAIL	Yes	-0.0595238
MCCC2	ENSMUST00000022148	169.44	0.0597015	0	FAIL	Yes	-0.0597015
ZWILCH	ENSMUST00000176794	59.35	0.0597015	0	FAIL	Yes	-0.0597015
SKA3	ENSMUST00000022536	48.99	0.0606061	0	FAIL	Yes	-0.0606061
MED22	ENSMUST00000015920	20.4	0.0606061	0	FAIL	Yes	-0.0606061
PECR	ENSMUST00000027381	212.42	0.0615385	0	FAIL	Yes	-0.0615385
THYN1	ENSMUST00000039161	63.06	0.0615385	0	FAIL	Yes	-0.0615385
SCRN2	ENSMUST00000021249	94.82	0.0619469	0	FAIL	Yes	-0.0619469
CCNC	ENSMUST00000065928	33.29	0.117647	0.0555556	FAIL	Yes	-0.0620915
TFB2M	ENSMUST00000027769	14.64	0.0625	0	FAIL	Yes	-0.0625
IQCB1	ENSMUST00000023535	22.41	0.0625	0	FAIL	Yes	-0.0625
SETD1A	ENSMUST00000144406	30.43	0.0628931	0	FAIL	Yes	-0.0628931
PDE4DIP	ENSMUST00000107038	12.5	0.0632911	0	FAIL	Yes	-0.0632911
HEG1	ENSMUST00000126532	32.46	0.0634921	0	FAIL	Yes	-0.0634921
PIK3R4	ENSMUST00000186943	64.41	0.0636943	0	FAIL	Yes	-0.0636943
VPS16	ENSMUST00000128994	63.79	0.0641026	0	FAIL	Yes	-0.0641026
MAP3K7	ENSMUST00000108183	28.32	0.0645161	0	FAIL	Yes	-0.0645161
LANCL2	ENSMUST00000072954	48.58	0.0645161	0	FAIL	Yes	-0.0645161
PCBP3	ENSMUST00000001148	55.7	0.0645161	0	FAIL	Yes	-0.0645161
SLC29A1	ENSMUST00000051574	9.01	0.0649351	0	FAIL	Yes	-0.0649351
RFC5	ENSMUST00000111953	74.19	0.0652174	0	FAIL	Yes	-0.0652174
XPNPEP3	ENSMUST00000163754	119.69	0.105263	0.04	FAIL	Yes	-0.0652632
AK4	ENSMUST00000102780	162.42	0.0658683	0	FAIL	Yes	-0.0658683
NAPG	ENSMUST00000025474	44.97	0.0659341	0	FAIL	Yes	-0.0659341
FAM160A2	ENSMUST00000048079	105.01	0.0659341	0	FAIL	Yes	-0.0659341
TIMM22	ENSMUST00000152183	14.34	0.0659341	0	FAIL	Yes	-0.0659341
DAP3	ENSMUST00000174077	29.64	0.0660377	0	FAIL	Yes	-0.0660377
DCTD	ENSMUST00000033966	68.94	0.0661765	0	FAIL	Yes	-0.0661765
NUP205	ENSMUST00000170234	55.59	0.0666667	0	FAIL	Yes	-0.0666667
ATP2A2	ENSMUST00000179939	30.29	0.0674157	0	FAIL	Yes	-0.0674157
LASP1	ENSMUST00000127033	309.62	0.0952381	0.027027	FAIL	Yes	-0.0682111
MAP1B	ENSMUST00000064762	121.84	0.0687023	0	FAIL	Yes	-0.0687023
GLO1	ENSMUST00000167624	162.68	0.0689655	0	FAIL	Yes	-0.0689655
OXNAD1	ENSMUST00000022462	83.93	0.0689655	0	FAIL	Yes	-0.0689655
MYCBP	ENSMUST00000030400	149.16	0.0689655	0	FAIL	Yes	-0.0689655
CELF2	ENSMUST00000114923	16.07	0.0692308	0	FAIL	Yes	-0.0692308
MERTK	ENSMUST00000014505	104.73	0.0694444	0	FAIL	Yes	-0.0694444
TTC33	ENSMUST00000141167	39.15	0.0694444	0	FAIL	Yes	-0.0694444
ATRX	ENSMUST00000137453	34.81	0.0697674	0	FAIL	Yes	-0.0697674
NMRAL1	ENSMUST00000079130	118.8	0.0705394	0	FAIL	Yes	-0.0705394
CASC3	ENSMUST00000017384	9.41	0.0714286	0	FAIL	Yes	-0.0714286
UBE2V2	ENSMUST00000115776	96.39	0.0714286	0	FAIL	Yes	-0.0714286
GBAS	ENSMUST00000186265	335.66	0.142857	0.0714286	FAIL	Yes	-0.0714286
CAMSAP1	ENSMUST00000183461	25.37	0.0719424	0	FAIL	Yes	-0.0719424
CAMSAP1	ENSMUST00000091268	25.37	0.0719424	0	FAIL	Yes	-0.0719424
NCOR1	ENSMUST00000141447	23.82	0.1	0.0277778	FAIL	Yes	-0.0722222
DCTN6	ENSMUST00000143411	126.28	0.13253	0.0588235	FAIL	Yes	-0.0737066
AKT2	ENSMUST00000167435	41.17	0.0769231	0	FAIL	Yes	-0.0769231
KIF5A	ENSMUST00000099172	66.32	0.0769231	0	FAIL	Yes	-0.0769231
BRCC3	ENSMUST00000033544	88.59	0.0769231	0	FAIL	Yes	-0.0769231
RFX1	ENSMUST00000005600	17.65	0.112676	0.0357143	FAIL	Yes	-0.0769618
NES	ENSMUST00000160694	53.53	0.0770777	0	FAIL	Yes	-0.0770777
WIBG	ENSMUST00000163377	84.88	0.078534	0	FAIL	Yes	-0.078534
AQR	ENSMUST00000102543	43.42	0.0803571	0	FAIL	Yes	-0.0803571
TOM1L2	ENSMUST00000093046	25.36	0.0808081	0	FAIL	Yes	-0.0808081
GRHPR	ENSMUST00000151148	687.27	0.0819672	0	FAIL	Yes	-0.0819672
AUH	ENSMUST00000110031	43.22	0.0821918	0	FAIL	Yes	-0.0821918
KIF21B	ENSMUST00000075164	54.93	0.0833333	0	FAIL	Yes	-0.0833333
NFIB	ENSMUST00000107246	20.2	0.0833333	0	FAIL	Yes	-0.0833333
AIF1L	ENSMUST00000001920	147.56	0.0843373	0	FAIL	Yes	-0.0843373
INPP5E	ENSMUST00000114090	68.22	0.0851064	0	FAIL	Yes	-0.0851064
GNPAT	ENSMUST00000034466	57.18	0.0857143	0	FAIL	Yes	-0.0857143
PARD3	ENSMUST00000079777	61.8	0.0857143	0	FAIL	Yes	-0.0857143
STK38L	ENSMUST00000111644	22.85	0.0875	0	FAIL	Yes	-0.0875
YTHDF2	ENSMUST00000085181	23.93	0.0882353	0	FAIL	Yes	-0.0882353
SMPD4	ENSMUST00000163592	36.43	0.0886076	0	FAIL	Yes	-0.0886076
FAM101B	ENSMUST00000021207	9.24	0.0890411	0	FAIL	Yes	-0.0890411
XRN1	ENSMUST00000034981	31.25	0.0897436	0	FAIL	Yes	-0.0897436
COQ4	ENSMUST00000028137	15.68	0.0909091	0	FAIL	Yes	-0.0909091
PCDH7	ENSMUST00000094783	6.22	0.0913706	0	FAIL	Yes	-0.0913706
TRAPPC1	ENSMUST00000060956	34.67	0.0917431	0	FAIL	Yes	-0.0917431
FAM83H	ENSMUST00000060807	26.24	0.0923077	0	FAIL	Yes	-0.0923077
CP	ENSMUST00000108328	10.9	0.0925926	0	FAIL	Yes	-0.0925926
ITGA3	ENSMUST00000001548	13.76	0.0933333	0	FAIL	Yes	-0.0933333
NDUFAF2	ENSMUST00000163558	68.53	0.09375	0	FAIL	Yes	-0.09375
ZYG11B	ENSMUST00000043616	8.6	0.09375	0	FAIL	Yes	-0.09375
NFU1	ENSMUST00000144776	29.36	0.0967742	0	FAIL	Yes	-0.0967742
FAM160A2	ENSMUST00000074686	105.01	0.0969697	0	FAIL	Yes	-0.0969697
RBMX	ENSMUST00000133346	167.16	0.0970874	0	FAIL	Yes	-0.0970874
TEX2	ENSMUST00000042780	50.22	0.0987654	0	FAIL	Yes	-0.0987654
RBPMS	ENSMUST00000053251	13.86	0.1	0	FAIL	Yes	-0.1
CTU2	ENSMUST00000116412	41.02	0.102564	0	FAIL	Yes	-0.102564
EPS15L1	ENSMUST00000163643	55.02	0.103448	0	FAIL	Yes	-0.103448
PNKP	ENSMUST00000003044	108.11	0.103448	0	FAIL	Yes	-0.103448
CUX1	ENSMUST00000004097	26.77	0.103448	0	FAIL	Yes	-0.103448
SYNE2	ENSMUST00000044217	44.12	0.104651	0	FAIL	Yes	-0.104651
KIF23	ENSMUST00000034815	7.54	0.107143	0	FAIL	Yes	-0.107143
L7RN6	ENSMUST00000075010	94.65	0.107143	0	FAIL	Yes	-0.107143
FLT1	ENSMUST00000031653	111.39	0.107527	0	FAIL	Yes	-0.107527
MRPL10	ENSMUST00000054252	95.55	0.109091	0	FAIL	Yes	-0.109091
NCOR1	ENSMUST00000069456	23.82	0.111111	0	FAIL	Yes	-0.111111
ASPSCR1	ENSMUST00000131727	48.08	0.111732	0	FAIL	Yes	-0.111732
STIM1	ENSMUST00000033289	43.51	0.113402	0	FAIL	Yes	-0.113402
WDR37	ENSMUST00000021572	119.85	0.113402	0	FAIL	Yes	-0.113402
TELO2	ENSMUST00000024987	39.59	0.116667	0	FAIL	Yes	-0.116667
KTN1	ENSMUST00000022391	57.05	0.12	0	FAIL	Yes	-0.12
AHNAK	ENSMUST00000092956	58.82	0.120807	0	FAIL	Yes	-0.120807
EGFR	ENSMUST00000020329	12.71	0.123377	0	FAIL	Yes	-0.123377
PAK3	ENSMUST00000155215	107.29	0.125	0	FAIL	Yes	-0.125
TARBP2	ENSMUST00000142114	34.37	0.128205	0	FAIL	Yes	-0.128205
GPN1	ENSMUST00000117700	28.41	0.12963	0	FAIL	Yes	-0.12963
REEP6	ENSMUST00000105355.ENSMUST00000105357	56.36	0.133159	0	FAIL	Yes	-0.133159
CAMK2D	ENSMUST00000066466	322.48	0.136364	0	FAIL	Yes	-0.136364
LSM14A	ENSMUST00000085585	47.4	0.142857	0	FAIL	Yes	-0.142857
USP36	ENSMUST00000092382	31.31	0.15748	0	FAIL	Yes	-0.15748
MAP2K7	ENSMUST00000003027	12.92	0.177419	0	FAIL	Yes	-0.177419
PPIH	ENSMUST00000106321	92.81	0.181818	0	FAIL	Yes	-0.181818
SYNJ1	ENSMUST00000121759	12.88	0.189349	0	FAIL	Yes	-0.189349
SYVN1	ENSMUST00000156550	21.78	0.204819	0	FAIL	Yes	-0.204819
SF1	ENSMUST00000113488	43.57	0.261261	0.047619	FAIL	Yes	-0.213642
NME6	ENSMUST00000035053	27.41	0.214286	0	FAIL	Yes	-0.214286
TCF20	ENSMUST00000109510	34.1	0.222222	0	FAIL	Yes	-0.222222
WASL	ENSMUST00000041737	40.96	0.0240964	1	FAIL	No	0.975904
ARID1B	ENSMUST00000115797	178.41	0.0240964	1	FAIL	No	0.975904
ARPC1A	ENSMUST00000031625	22.03	0	0.5	FAIL	No	0.5
CSNK1A1	ENSMUST00000163205	22.18	0.0348837	0.5	FAIL	No	0.465116
TMEM41B	ENSMUST00000094097	33.65	0.0348837	0.5	FAIL	No	0.465116
SLC25A24	ENSMUST00000029477	506.14	0.045045	0.5	FAIL	No	0.454955
PSMD4	ENSMUST00000071664	16.94	0.045045	0.5	FAIL	No	0.454955
SARS	ENSMUST00000132467	104.56	0.0522388	0.5	FAIL	No	0.447761
ELAC2	ENSMUST00000101049	43.96	0.0522388	0.5	FAIL	No	0.447761
ARCN1	ENSMUST00000034607	59.57	0.0714286	0.5	FAIL	No	0.428571
TBRG1	ENSMUST00000117654	4.74	0.0833333	0.5	FAIL	No	0.416667
AGPAT1	ENSMUST00000037489	68.53	0.0833333	0.5	FAIL	No	0.416667
AKR1C12	ENSMUST00000021632	129.82	0.097561	0.5	FAIL	No	0.402439
FBXO28	ENSMUST00000051431	7.2	0.0459184	0.428571	FAIL	No	0.382653
AHSA1	ENSMUST00000021425	64.25	0.0540541	0.428571	FAIL	No	0.374517
SDC1	ENSMUST00000171158	7.68	0.0357143	0.384615	FAIL	No	0.348901
DIABLO	ENSMUST00000111587	91.69	0	0.333333	FAIL	No	0.333333
PDLIM7	ENSMUST00000131306	30.73	0.175182	0.5	FAIL	No	0.324818
ZFP330	ENSMUST00000034147	37.12	0.0238095	0.333333	FAIL	No	0.309524
TRAPPC1	ENSMUST00000102601	34.67	0.0238095	0.333333	FAIL	No	0.309524
STX8	ENSMUST00000108675	42.71	0.0247934	0.333333	FAIL	No	0.30854
DCLK1	ENSMUST00000167204	27.81	0.14	0.444444	FAIL	No	0.304444
TMED1	ENSMUST00000034698	53.93	0.0298507	0.333333	FAIL	No	0.303483
GABARAP	ENSMUST00000018711	4.46	0.0327869	0.333333	FAIL	No	0.300546
HEATR6	ENSMUST00000001002	29.72	0.0387597	0.333333	FAIL	No	0.294574
UFC1	ENSMUST00000080001	37.7	0.0387597	0.333333	FAIL	No	0.294574
ZMAT3	ENSMUST00000168566	15.82	0.0428571	0.333333	FAIL	No	0.290476
DNAJB4	ENSMUST00000029669	62.81	0.0428571	0.333333	FAIL	No	0.290476
IPO11	ENSMUST00000080856	66.99	0.0481928	0.333333	FAIL	No	0.285141
FAM107B	ENSMUST00000027965	47.16	0.0481928	0.333333	FAIL	No	0.285141
PGS1	ENSMUST00000132676	32.58	0.0512821	0.333333	FAIL	No	0.282051
RPL9	ENSMUST00000127874	131.87	0.0537634	0.333333	FAIL	No	0.27957
SPARC	ENSMUST00000141530	1.79	0.0571429	0.333333	FAIL	No	0.27619
DHFR	ENSMUST00000022218	55.13	0.0625	0.333333	FAIL	No	0.270833
UBE2S	ENSMUST00000079496	4.57	0.0635838	0.333333	FAIL	No	0.26975
AP1M1	ENSMUST00000003117	67.83	0.03125	0.294118	FAIL	No	0.262868
RPS19BP1	ENSMUST00000052499	9.27	0.0123457	0.272727	FAIL	No	0.260382
SPARC	ENSMUST00000018737	1.79	0.0123457	0.272727	FAIL	No	0.260382
MED19	ENSMUST00000102645	19.72	0.0740741	0.333333	FAIL	No	0.259259
SMYD2	ENSMUST00000027897	30.47	0.031746	0.285714	FAIL	No	0.253968
GABARAP	ENSMUST00000108592	4.46	0.08	0.333333	FAIL	No	0.253333
PSIP1	ENSMUST00000107215	63.39	0	0.25	FAIL	No	0.25
XRCC4	ENSMUST00000022115	31.7	0.0833333	0.333333	FAIL	No	0.25
FIBP	ENSMUST00000025847	8.34	0.0363636	0.285714	FAIL	No	0.249351
GANAB	ENSMUST00000096246	129.25	0.0857143	0.333333	FAIL	No	0.247619
MGMT	ENSMUST00000081510	34.36	0.0603448	0.307692	FAIL	No	0.247347
ARHGAP28	ENSMUST00000024840	20.02	0.0555556	0.3	FAIL	No	0.244444
CCND1	ENSMUST00000093962	1.31	0.0576923	0.3	FAIL	No	0.242308
BAK1	ENSMUST00000078691	171.63	0.0105263	0.25	FAIL	No	0.239474
IMPA2	ENSMUST00000025403	156.47	0.011236	0.25	FAIL	No	0.238764
PUM1	ENSMUST00000030315	23.55	0.011236	0.25	FAIL	No	0.238764
SSU72	ENSMUST00000030905	13.77	0.0136986	0.25	FAIL	No	0.236301
DNAJB12	ENSMUST00000142819	13.28	0.0204082	0.25	FAIL	No	0.229592
RPS2	ENSMUST00000152407	234.25	0.0580645	0.285714	FAIL	No	0.22765
AGPAT4	ENSMUST00000024594	24.27	0.0618557	0.285714	FAIL	No	0.223859
CASP8	ENSMUST00000027189	82.29	0.0642202	0.285714	FAIL	No	0.221494
MRPL21	ENSMUST00000025743	61.24	0.0535714	0.272727	FAIL	No	0.219156
SDCBP	ENSMUST00000029912	9.35	0.0322581	0.25	FAIL	No	0.217742
CCDC53	ENSMUST00000020248	40.21	0.0342466	0.25	FAIL	No	0.215753
MAP1A	ENSMUST00000094639	99.77	0.0342466	0.25	FAIL	No	0.215753
CHD3	ENSMUST00000108661	43.17	0.119048	0.333333	FAIL	No	0.214286
ZC3H14	ENSMUST00000021399	13.22	0.119048	0.333333	FAIL	No	0.214286
QARS	ENSMUST00000134939	101.39	0.0882353	0.3	FAIL	No	0.211765
COX7A2	ENSMUST00000034881	84.68	0.0425532	0.25	FAIL	No	0.207447
FUS	ENSMUST00000077609	80.69	0.0425532	0.25	FAIL	No	0.207447
DNAJC19	ENSMUST00000117223	140.41	0.045977	0.25	FAIL	No	0.204023
SAP18	ENSMUST00000111269	25.66	0.046875	0.25	FAIL	No	0.203125
PSMA3	ENSMUST00000160027	149.53	0.046875	0.25	FAIL	No	0.203125
COX17	ENSMUST00000050273	25.16	0	0.2	FAIL	No	0.2
MAPKAP1	ENSMUST00000113123	94.21	0	0.2	FAIL	No	0.2
PSMA4	ENSMUST00000034848	84.8	0	0.2	FAIL	No	0.2
SMARCC1	ENSMUST00000111968	31.65	0	0.2	FAIL	No	0.2
TMED5	ENSMUST00000002837	66.42	0	0.2	FAIL	No	0.2
BYSL	ENSMUST00000024783	27.63	0.0536913	0.25	FAIL	No	0.196309
MAP2K7	ENSMUST00000062686	12.92	0.0536913	0.25	FAIL	No	0.196309
VPS52	ENSMUST00000025178	82.6	0.0340909	0.22807	FAIL	No	0.193979
OSBP	ENSMUST00000025590	100.39	0.0578512	0.25	FAIL	No	0.192149
FGFR1OP2	ENSMUST00000037836	101.08	0.0578512	0.25	FAIL	No	0.192149
ERI1	ENSMUST00000033927	19.46	0.0588235	0.25	FAIL	No	0.191176
GOLGA7	ENSMUST00000051094	15.49	0.0588235	0.25	FAIL	No	0.191176
EHBP1	ENSMUST00000045167	29.54	0.0588235	0.25	FAIL	No	0.191176
MTIF3	ENSMUST00000016654	42.52	0.0588235	0.25	FAIL	No	0.191176
ELAVL2	ENSMUST00000107110	187.7	0.0588235	0.25	FAIL	No	0.191176
LARS	ENSMUST00000097590	261.83	0.0625	0.25	FAIL	No	0.1875
SCD2	ENSMUST00000026221	5.24	0.0347222	0.222222	FAIL	No	0.1875
RAB30	ENSMUST00000032879	32.17	0.0347222	0.222222	FAIL	No	0.1875
SCD1	ENSMUST00000041331	5.24	0.0347222	0.222222	FAIL	No	0.1875
DTX3L	ENSMUST00000081933	66.27	0.0631579	0.25	FAIL	No	0.186842
PITPNA	ENSMUST00000143219	81.57	0.0631579	0.25	FAIL	No	0.186842
MAN1A	ENSMUST00000003843	26.97	0.0631579	0.25	FAIL	No	0.186842
SUPV3L1	ENSMUST00000020273	51.96	0.0641711	0.25	FAIL	No	0.185829
KLC1	ENSMUST00000084941	41.73	0.148148	0.333333	FAIL	No	0.185185
NHP2L1	ENSMUST00000080622	48.78	0.0472441	0.230769	FAIL	No	0.183525
COL4A3BP	ENSMUST00000077672	48.04	0.0472441	0.230769	FAIL	No	0.183525
MRPS5	ENSMUST00000028852	137.68	0.0666667	0.25	FAIL	No	0.183333
HSPG2	ENSMUST00000030547	6.6	0.0666667	0.25	FAIL	No	0.183333
RPL9	ENSMUST00000057885	131.87	0	0.181818	FAIL	No	0.181818
SAP30BP	ENSMUST00000140991	34.01	0.0340909	0.214286	FAIL	No	0.180195
RRAGC	ENSMUST00000030399	71.1	0.02	0.2	FAIL	No	0.18
ACTR1A	ENSMUST00000040270	83.41	0.0212766	0.2	FAIL	No	0.178723
ANKRD13A	ENSMUST00000102578	12.6	0.0229885	0.2	FAIL	No	0.177011
BAG2	ENSMUST00000044691	70.94	0.0231214	0.2	FAIL	No	0.176879
CHMP3	ENSMUST00000059462	28.19	0.0454545	0.222222	FAIL	No	0.176768
RIN1	ENSMUST00000025818	76.36	0.07	0.245902	FAIL	No	0.175902
RAB22A	ENSMUST00000029024	32.05	0.07	0.245902	FAIL	No	0.175902
NUDT9	ENSMUST00000150226	51.4	0.0550459	0.230769	FAIL	No	0.175723
FRYL	ENSMUST00000101127	41.88	0.0268456	0.2	FAIL	No	0.173154
HAGH	ENSMUST00000024974	111.05	0.0268456	0.2	FAIL	No	0.173154
UCK1	ENSMUST00000002625	13.14	0.0789474	0.25	FAIL	No	0.171053
ARSA	ENSMUST00000165199	59.06	0.107143	0.277778	FAIL	No	0.170635
AHSA2	ENSMUST00000020529	31.88	0.107143	0.277778	FAIL	No	0.170635
PUM2	ENSMUST00000020915	22.59	0.107143	0.277778	FAIL	No	0.170635
RPTOR	ENSMUST00000026671	7.56	0.030303	0.2	FAIL	No	0.169697
STX5A	ENSMUST00000176968	26.98	0	0.169492	FAIL	No	0.169492
DHX37	ENSMUST00000169485	15.51	0.0819672	0.25	FAIL	No	0.168033
RABEP1	ENSMUST00000179114	59.66	0.0330579	0.2	FAIL	No	0.166942
ARPC1B	ENSMUST00000085679	65.85	0	0.166667	FAIL	No	0.166667
RPS29	ENSMUST00000037023	147.03	0	0.166667	FAIL	No	0.166667
FARP2	ENSMUST00000122402	5.01	0.0839161	0.25	FAIL	No	0.166084
HIBADH	ENSMUST00000031788	353.36	0.0571429	0.222222	FAIL	No	0.165079
NUDT9	ENSMUST00000031250	51.4	0.0114943	0.176471	FAIL	No	0.164976
NOP16	ENSMUST00000026987	18.71	0.0361446	0.2	FAIL	No	0.163855
GLTP	ENSMUST00000012028	40.28	0.018018	0.181818	FAIL	No	0.1638
TLE3	ENSMUST00000034820	35.28	0.018018	0.181818	FAIL	No	0.1638
GLTP	ENSMUST00000112212	40.28	0.018018	0.181818	FAIL	No	0.1638
FXN	ENSMUST00000081333	88.62	0.0365854	0.2	FAIL	No	0.163415
ZYX	ENSMUST00000164375	17.97	0.0588235	0.222222	FAIL	No	0.163399
EDC3	ENSMUST00000043990	28.64	0.0869565	0.25	FAIL	No	0.163043
UQCRB	ENSMUST00000021993	38.46	0.037037	0.2	FAIL	No	0.162963
ARID1A	ENSMUST00000008024	34.21	0.0679612	0.230769	FAIL	No	0.162808
IPO4	ENSMUST00000047131	66.79	0.0606061	0.222222	FAIL	No	0.161616
NME4	ENSMUST00000025007	152.53	0.0384615	0.2	FAIL	No	0.161538
NDUFA8	ENSMUST00000070112	33.03	0.0891089	0.25	FAIL	No	0.160891
STT3A	ENSMUST00000120381	34.75	0.0392157	0.2	FAIL	No	0.160784
STX5A	ENSMUST00000175901	26.98	0.0895522	0.25	FAIL	No	0.160448
CAPZB	ENSMUST00000030518	87.15	0.0897436	0.25	FAIL	No	0.160256
BRI3BP	ENSMUST00000049040	75.82	0.0397727	0.2	FAIL	No	0.160227
PTPLB	ENSMUST00000061156	48.91	0.0574713	0.217391	FAIL	No	0.15992
PUS10	ENSMUST00000020520	98.78	0.0574713	0.217391	FAIL	No	0.15992
CNDP2	ENSMUST00000025546	281.76	0.0762332	0.235294	FAIL	No	0.159061
WASF1	ENSMUST00000019975	64.79	0.0762332	0.235294	FAIL	No	0.159061
RCN3	ENSMUST00000019683	169.83	0.0588235	0.217391	FAIL	No	0.158568
DLG5	ENSMUST00000073687	16.34	0.0588235	0.217391	FAIL	No	0.158568
STAM	ENSMUST00000138989	49.75	0.0421053	0.2	FAIL	No	0.157895
CPD	ENSMUST00000021201	7.52	0.00925926	0.166667	FAIL	No	0.157407
SMYD3	ENSMUST00000128302	29.1	0.0428571	0.2	FAIL	No	0.157143
USP30	ENSMUST00000031588	57.54	0.09375	0.25	FAIL	No	0.15625
ANP32A	ENSMUST00000085519	411.79	0.09375	0.25	FAIL	No	0.15625
VMA21	ENSMUST00000114576	41.74	0.0119048	0.166667	FAIL	No	0.154762
ASPH	ENSMUST00000078139	82.52	0.0119048	0.166667	FAIL	No	0.154762
PTGES	ENSMUST00000102852	99.79	0.0545455	0.209302	FAIL	No	0.154757
ACTG1	ENSMUST00000071555	73.08	0.0462963	0.2	FAIL	No	0.153704
NME2	ENSMUST00000021217	161.78	0.0462963	0.2	FAIL	No	0.153704
ACTG1	ENSMUST00000062147	73.08	0.0462963	0.2	FAIL	No	0.153704
GALK1	ENSMUST00000021114	251.46	0.0384615	0.190476	FAIL	No	0.152015
NDUFB11	ENSMUST00000116621	38.28	0.0714286	0.222222	FAIL	No	0.150794
COMMD9	ENSMUST00000028584	34.52	0.0493827	0.2	FAIL	No	0.150617
PEX14	ENSMUST00000103217	61.92	0.0718232	0.222222	FAIL	No	0.150399
WNK1	ENSMUST00000060043	36.04	0.0718232	0.222222	FAIL	No	0.150399
WDR11	ENSMUST00000084519	15.98	0	0.15	FAIL	No	0.15
GMPR2	ENSMUST00000002397	269.91	0.0172414	0.166667	FAIL	No	0.149425
MRPS28	ENSMUST00000042148	74.27	0.0517241	0.2	FAIL	No	0.148276
GNB1	ENSMUST00000176411	18.96	0.0204082	0.166667	FAIL	No	0.146259
ISCU	ENSMUST00000026937	12.98	0.0555556	0.2	FAIL	No	0.144444
HS2ST1	ENSMUST00000043325	42.08	0.0234375	0.166667	FAIL	No	0.143229
SLC39A7	ENSMUST00000025186	143.53	0.0234375	0.166667	FAIL	No	0.143229
ATPAF2	ENSMUST00000108721	988.93	0	0.142857	FAIL	No	0.142857
WDR55	ENSMUST00000049323	73.46	0.0299401	0.171429	FAIL	No	0.141488
NT5DC2	ENSMUST00000090212	40.02	0.0462963	0.1875	FAIL	No	0.141204
ABT1	ENSMUST00000041782	20.21	0.0427807	0.181818	FAIL	No	0.139037
PRDX5	ENSMUST00000025904	229.74	0.0427807	0.181818	FAIL	No	0.139037
ABHD5	ENSMUST00000111497	12.6	0.0427807	0.181818	FAIL	No	0.139037
MCAT	ENSMUST00000061882	126.93	0.0610329	0.2	FAIL	No	0.138967
PPM1F	ENSMUST00000027373	95.87	0.0189873	0.157895	FAIL	No	0.138907
SEC61A1	ENSMUST00000032168	47.83	0.0114943	0.15	FAIL	No	0.138506
SEC24A	ENSMUST00000064297	63.29	0.0114943	0.15	FAIL	No	0.138506
CREB1	ENSMUST00000049932	22.5	0.0114943	0.15	FAIL	No	0.138506
PLA2G4A	ENSMUST00000190507	71.2	0.028169	0.166667	FAIL	No	0.138498
CCNH	ENSMUST00000022030	25.17	0.028169	0.166667	FAIL	No	0.138498
D8ERTD738E	ENSMUST00000019506	6.49	0.0615385	0.2	FAIL	No	0.138462
TMED10	ENSMUST00000040766	148.35	0.0121951	0.15	FAIL	No	0.137805
ARHGDIB	ENSMUST00000032344	240.14	0.0121951	0.15	FAIL	No	0.137805
TAF10	ENSMUST00000141116	12.51	0.0294118	0.166667	FAIL	No	0.137255
ZC3H7B	ENSMUST00000109554	25.37	0.0352113	0.172414	FAIL	No	0.137203
ACOT9	ENSMUST00000026324	666	0.0632911	0.2	FAIL	No	0.136709
SQSTM1	ENSMUST00000015981	5.37	0.0632911	0.2	FAIL	No	0.136709
SPAG7	ENSMUST00000018431	11.42	0.0454545	0.181818	FAIL	No	0.136364
LAS1L	ENSMUST00000079987	34.81	0.0454545	0.181818	FAIL	No	0.136364
FH1	ENSMUST00000027810	248.05	0.0306122	0.166667	FAIL	No	0.136054
SMG5	ENSMUST00000001451	24.78	0.0405405	0.176471	FAIL	No	0.13593
LSM1	ENSMUST00000038421	78.84	0.0315789	0.166667	FAIL	No	0.135088
NRADD	ENSMUST00000035069	9.73	0.0718954	0.206897	FAIL	No	0.135001
H13	ENSMUST00000109825	45.53	0.115385	0.25	FAIL	No	0.134615
MCM7	ENSMUST00000000505	24.14	0.0194175	0.153846	FAIL	No	0.134429
NUBP2	ENSMUST00000044252	44.42	0.0422535	0.176471	FAIL	No	0.134217
NDUFAB1	ENSMUST00000033157	60.24	0.0666667	0.2	FAIL	No	0.133333
GUK1	ENSMUST00000170202	136.89	0.0666667	0.2	FAIL	No	0.133333
DNAJC1	ENSMUST00000091418	15.28	0	0.133333	FAIL	No	0.133333
GDI2	ENSMUST00000059515	111.12	0.0149254	0.148148	FAIL	No	0.133223
RAB43	ENSMUST00000078647	36.11	0.0208333	0.153846	FAIL	No	0.133013
CELF2	ENSMUST00000002176	16.07	0.0208333	0.153846	FAIL	No	0.133013
TLK2	ENSMUST00000092537	14.87	0.0208333	0.153846	FAIL	No	0.133013
RAB43	ENSMUST00000032134	36.11	0.0208333	0.153846	FAIL	No	0.133013
RRAS	ENSMUST00000044111	26.19	0.0895522	0.222222	FAIL	No	0.13267
ILVBL	ENSMUST00000105384	172.46	0.0212766	0.153846	FAIL	No	0.13257
ATP6AP1	ENSMUST00000019231	6.91	0.0342466	0.166667	FAIL	No	0.13242
TRAP1	ENSMUST00000006137	103.54	0.0344828	0.166667	FAIL	No	0.132184
INTS1	ENSMUST00000072607	6.48	0.0266667	0.157895	FAIL	No	0.131228
RUFY2	ENSMUST00000122231	22.76	0.154762	0.285714	FAIL	No	0.130952
LMF2	ENSMUST00000023283	64.62	0.0839695	0.214286	FAIL	No	0.130316
UBE2E2	ENSMUST00000150727	15.67	0.037037	0.166667	FAIL	No	0.12963
SMC6	ENSMUST00000020931	33.48	0.0714286	0.2	FAIL	No	0.128571
EED	ENSMUST00000107234	37.1	0.0151515	0.142857	FAIL	No	0.127706
ARL6IP5	ENSMUST00000044681	53.44	0.0307692	0.157895	FAIL	No	0.127126
SEC11A	ENSMUST00000026818	98.21	0.0307692	0.157895	FAIL	No	0.127126
SDC2	ENSMUST00000022871	4.39	0.040404	0.166667	FAIL	No	0.126263
NSMCE2	ENSMUST00000079703	10.88	0.0405405	0.166667	FAIL	No	0.126126
CTNND1	ENSMUST00000036811	17.28	0.0405405	0.166667	FAIL	No	0.126126
PABPN1	ENSMUST00000022808	68.61	0.0405405	0.166667	FAIL	No	0.126126
OGT	ENSMUST00000044475	415.3	0.0405405	0.166667	FAIL	No	0.126126
PSMD7	ENSMUST00000044106	136.75	0.0171429	0.142857	FAIL	No	0.125714
MED12	ENSMUST00000087948	13.98	0.0561798	0.181818	FAIL	No	0.125638
IPO9	ENSMUST00000041023	105.97	0.0483871	0.173913	FAIL	No	0.125526
GPRC5A	ENSMUST00000050104	36.46	0.0851064	0.210526	FAIL	No	0.12542
PFDN5	ENSMUST00000062492	42.07	0.0851064	0.210526	FAIL	No	0.12542
NDRG3	ENSMUST00000109558	33.07	0.0175439	0.142857	FAIL	No	0.125313
CSE1L	ENSMUST00000002790	104.54	0.0747664	0.2	FAIL	No	0.125234
PALLD	ENSMUST00000121200	13.7	0.0747664	0.2	FAIL	No	0.125234
PTPN11	ENSMUST00000054547	57.45	0.0747664	0.2	FAIL	No	0.125234
ETNK1	ENSMUST00000032413	9.47	0.0416667	0.166667	FAIL	No	0.125
VTI1A	ENSMUST00000095950	19.44	0	0.125	FAIL	No	0.125
MAP6	ENSMUST00000107100	59.06	0	0.125	FAIL	No	0.125
CCNC	ENSMUST00000108240	33.29	0.125	0.25	FAIL	No	0.125
DPYSL3	ENSMUST00000124207	70.86	0.0289855	0.153846	FAIL	No	0.124861
FMR1	ENSMUST00000088546	56.83	0.0759494	0.2	FAIL	No	0.124051
ZMAT3	ENSMUST00000029199	15.82	0.0384615	0.16129	FAIL	No	0.122829
TFIP11	ENSMUST00000031288	19.5	0.0346821	0.156863	FAIL	No	0.122181
SWAP70	ENSMUST00000033325	82.97	0.0447761	0.166667	FAIL	No	0.121891
PRKAA1	ENSMUST00000051186	31.94	0.0569106	0.178571	FAIL	No	0.121661
NUP188	ENSMUST00000064447	29.53	0.0784314	0.2	FAIL	No	0.121569
FBXO4	ENSMUST00000022791	281.72	0.0454545	0.166667	FAIL	No	0.121212
SEC11A	ENSMUST00000120285	98.21	0.0576923	0.178571	FAIL	No	0.120879
HSPA8	ENSMUST00000117870	76.26	0.0666667	0.1875	FAIL	No	0.120833
MRPS9	ENSMUST00000057208	132.98	0.045977	0.166667	FAIL	No	0.12069
GDI1	ENSMUST00000015435	181	0.0144928	0.135135	FAIL	No	0.120642
CCDC102A	ENSMUST00000077955	63.98	0.012987	0.133333	FAIL	No	0.120346
PRAF2	ENSMUST00000033489	168.74	0.0336134	0.153846	FAIL	No	0.120233
CSTF3	ENSMUST00000028599	98.95	0.0804598	0.2	FAIL	No	0.11954
MCFD2	ENSMUST00000024963	53.82	0.0804598	0.2	FAIL	No	0.11954
HIRIP3	ENSMUST00000132808	43.48	0.0405728	0.16	FAIL	No	0.119427
MLF2	ENSMUST00000032214	5.32	0.0806452	0.2	FAIL	No	0.119355
GNAQ	ENSMUST00000025541	30.68	0.0350877	0.153846	FAIL	No	0.118758
TMEM109	ENSMUST00000038128	85.85	0.0243902	0.142857	FAIL	No	0.118467
RPS18	ENSMUST00000008812	169.16	0	0.117647	FAIL	No	0.117647
TSPO	ENSMUST00000047419	2269.2	0.0642202	0.181818	FAIL	No	0.117598
CDK5RAP3	ENSMUST00000103152	73.39	0.0253165	0.142857	FAIL	No	0.117541
ELAVL1	ENSMUST00000098950	87.76	0.0491803	0.166667	FAIL	No	0.117486
NCKIPSD	ENSMUST00000035218	18.42	0.072	0.189189	FAIL	No	0.117189
SDC1	ENSMUST00000020911	7.68	0.049505	0.166667	FAIL	No	0.117162
GFER	ENSMUST00000046839	162.26	0.0588235	0.173913	FAIL	No	0.11509
DYNC1H1	ENSMUST00000018851	113.45	0.0352941	0.15	FAIL	No	0.114706
CCDC90B	ENSMUST00000032842	3295.4	0.0289855	0.142857	FAIL	No	0.113872
SLC12A6	ENSMUST00000028549	10.8	0.0289855	0.142857	FAIL	No	0.113872
ALDH3A2	ENSMUST00000066277	128.15	0.0538462	0.166667	FAIL	No	0.112821
FARSA	ENSMUST00000003906	400.6	0.0309278	0.142857	FAIL	No	0.111929
HSPB11	ENSMUST00000046558	54.37	0.0309278	0.142857	FAIL	No	0.111929
H2AFY	ENSMUST00000016081	204.29	0.0309278	0.142857	FAIL	No	0.111929
NOB1	ENSMUST00000003946	18.75	0.0652174	0.176471	FAIL	No	0.111253
AKT2	ENSMUST00000051356	41.17	0.0652174	0.176471	FAIL	No	0.111253
MAX	ENSMUST00000082136	17.45	0.0652174	0.176471	FAIL	No	0.111253
TPI1	ENSMUST00000149610	250.92	0.0652174	0.176471	FAIL	No	0.111253
PPP3R1	ENSMUST00000102880	117.01	0	0.111111	FAIL	No	0.111111
SSNA1	ENSMUST00000028342	7.33	0	0.111111	FAIL	No	0.111111
VBP1	ENSMUST00000033540	70.43	0	0.111111	FAIL	No	0.111111
NHP2	ENSMUST00000127405	96.65	0.103896	0.214286	FAIL	No	0.11039
EIF4G2	ENSMUST00000160132	42.1	0.0568182	0.166667	FAIL	No	0.109848
EBP	ENSMUST00000033509	114.68	0.0338983	0.142857	FAIL	No	0.108959
RPL5	ENSMUST00000153590	115.01	0.0342466	0.142857	FAIL	No	0.108611
SNRNP40	ENSMUST00000105994	103.71	0.0588235	0.166667	FAIL	No	0.107843
RPS14	ENSMUST00000025511	232.5	0.0588235	0.166667	FAIL	No	0.107843
LIAS	ENSMUST00000031101	21.16	0.0588235	0.166667	FAIL	No	0.107843
SPR	ENSMUST00000174286	157.89	0.0505051	0.157895	FAIL	No	0.10739
MICALL1	ENSMUST00000040320	61.38	0.0178571	0.125	FAIL	No	0.107143
TBC1D10B	ENSMUST00000120705	24.73	0.0754717	0.181818	FAIL	No	0.106346
FNBP4	ENSMUST00000013759	52.63	0.0365854	0.142857	FAIL	No	0.106272
PACSIN3	ENSMUST00000131711	26.91	0.0443038	0.15	FAIL	No	0.105696
ERH	ENSMUST00000021559	40.87	0.0443038	0.15	FAIL	No	0.105696
GART	ENSMUST00000120450	98.37	0.0373134	0.142857	FAIL	No	0.105544
ZCRB1	ENSMUST00000162160	41.03	0.0735294	0.178571	FAIL	No	0.105042
PML	ENSMUST00000153820	49.08	0.0379747	0.142857	FAIL	No	0.104882
BSG	ENSMUST00000067036	33.48	0.0379747	0.142857	FAIL	No	0.104882
PXN	ENSMUST00000067268	43.55	0.0379747	0.142857	FAIL	No	0.104882
RCOR2	ENSMUST00000066646	10.21	0.0379747	0.142857	FAIL	No	0.104882
RPL35	ENSMUST00000080861	177.85	0.038961	0.142857	FAIL	No	0.103896
EXOC4	ENSMUST00000090381	41.15	0.0506329	0.153846	FAIL	No	0.103213
HADHA	ENSMUST00000156859	114.96	0.0515464	0.153846	FAIL	No	0.1023
NUP50	ENSMUST00000165443	23.83	0.0747664	0.176471	FAIL	No	0.101704
MOB2	ENSMUST00000084418	125.23	0.0344828	0.135135	FAIL	No	0.100652
MAGED2	ENSMUST00000112699	15.18	0.0344828	0.135135	FAIL	No	0.100652
NDUFAB1	ENSMUST00000123296	60.24	0.0666667	0.166667	FAIL	No	0.1
TPM4	ENSMUST00000003575	50.95	0	0.1	FAIL	No	0.1
SNX4	ENSMUST00000023502	87.96	0	0.1	FAIL	No	0.1
RPL22L1	ENSMUST00000043867	26.48	0	0.1	FAIL	No	0.1
ZCRB1	ENSMUST00000076070	41.03	0.0724638	0.172414	FAIL	No	0.09995
RPRD1A	ENSMUST00000046206	48.87	0.0277778	0.12766	FAIL	No	0.0998818
EIF2S2	ENSMUST00000099173	80.27	0.0114943	0.111111	FAIL	No	0.0996169
POLR1B	ENSMUST00000028874	22.91	0.0434783	0.142857	FAIL	No	0.0993789
RPL7L1	ENSMUST00000078286	8.6	0.0434783	0.142857	FAIL	No	0.0993789
BIRC5	ENSMUST00000081387	6.41	0.0149254	0.114286	FAIL	No	0.0993603
EIF2B4	ENSMUST00000077693	72.67	0.0149254	0.114286	FAIL	No	0.0993603
TOR2A	ENSMUST00000009707	46.77	0.0483871	0.147059	FAIL	No	0.0986717
ANAPC2	ENSMUST00000028341	22.74	0.0402685	0.138889	FAIL	No	0.0986204
SMG1	ENSMUST00000032891	41.89	0.0402685	0.138889	FAIL	No	0.0986204
ARPC5	ENSMUST00000097536	50.01	0.0444444	0.142857	FAIL	No	0.0984127
NLN	ENSMUST00000109315	222.39	0.0444444	0.142857	FAIL	No	0.0984127
RAB21	ENSMUST00000020343	55.24	0.0131579	0.111111	FAIL	No	0.0979532
SQSTM1	ENSMUST00000102774	5.37	0.102564	0.2	FAIL	No	0.0974359
SMPD2	ENSMUST00000019965	89.55	0.0454545	0.142857	FAIL	No	0.0974026
KIF1B	ENSMUST00000055647	20.78	0.0454545	0.142857	FAIL	No	0.0974026
SSU72	ENSMUST00000105595	13.77	0.0277778	0.125	FAIL	No	0.0972222
AACS	ENSMUST00000031445	141.5	0.0530973	0.15	FAIL	No	0.0969027
ACADVL	ENSMUST00000018718	64.55	0.0530973	0.15	FAIL	No	0.0969027
AGFG1	ENSMUST00000063380	74.73	0.0530973	0.15	FAIL	No	0.0969027
RPS10	ENSMUST00000114881	117.21	0.0530973	0.15	FAIL	No	0.0969027
HTT	ENSMUST00000080036	75.2	0.0403226	0.136364	FAIL	No	0.0960411
AMACR	ENSMUST00000070877	276.9	0.0707071	0.166667	FAIL	No	0.0959596
MRPL16	ENSMUST00000167199	19.12	0.07109	0.166667	FAIL	No	0.0955766
PRC1	ENSMUST00000173824	4.83	0.07109	0.166667	FAIL	No	0.0955766
PRRX1	ENSMUST00000174397	6.47	0.0583333	0.153846	FAIL	No	0.0955128
TIMM22	ENSMUST00000021203	14.34	0.0583333	0.153846	FAIL	No	0.0955128
ALDOA	ENSMUST00000133514	100.86	0.0246914	0.12	FAIL	No	0.0953086
AK2	ENSMUST00000030583	197.49	0.0714286	0.166667	FAIL	No	0.0952381
HMGCS1	ENSMUST00000179869	23.88	0.0714286	0.166667	FAIL	No	0.0952381
STK4	ENSMUST00000018353	18.55	0.047619	0.142857	FAIL	No	0.0952381
NMD3	ENSMUST00000029358	13.47	0.0298507	0.125	FAIL	No	0.0951493
EML1	ENSMUST00000054955	147.51	0.0298507	0.125	FAIL	No	0.0951493
NXF1	ENSMUST00000010241	52.47	0.030303	0.125	FAIL	No	0.094697
NELFB	ENSMUST00000059849	96.19	0.105882	0.2	FAIL	No	0.0941176
FNDC3B	ENSMUST00000046157	10.46	0.0410959	0.134615	FAIL	No	0.0935195
NEDD4L	ENSMUST00000080418	86.9	0.0410959	0.134615	FAIL	No	0.0935195
TUBGCP4	ENSMUST00000039541	21.31	0.0410959	0.134615	FAIL	No	0.0935195
D17WSU104E	ENSMUST00000019723	51.93	0.04	0.133333	FAIL	No	0.0933333
TMEM214	ENSMUST00000046349	21.81	0.04	0.133333	FAIL	No	0.0933333
PPP5C	ENSMUST00000003183	81.77	0.0833333	0.176471	FAIL	No	0.0931373
MDH2	ENSMUST00000019323	229.98	0.0319149	0.125	FAIL	No	0.0930851
HDHD2	ENSMUST00000026485	137.51	0.0319149	0.125	FAIL	No	0.0930851
TXLNA	ENSMUST00000154105	23.12	0.026087	0.119048	FAIL	No	0.0929607
TMEM59	ENSMUST00000128123	3.66	0.0434783	0.136364	FAIL	No	0.0928854
PHACTR4	ENSMUST00000084170	30.32	0.0434783	0.136364	FAIL	No	0.0928854
RPRD1B	ENSMUST00000029180	111.59	0.0434783	0.136364	FAIL	No	0.0928854
SLC25A1	ENSMUST00000003622	216.81	0.0322581	0.125	FAIL	No	0.0927419
SLC12A4	ENSMUST00000034370	10.8	0.0322581	0.125	FAIL	No	0.0927419
ACBD6	ENSMUST00000035560	11.67	0.0327869	0.125	FAIL	No	0.0922131
REPS1	ENSMUST00000126390	42.13	0.0327869	0.125	FAIL	No	0.0922131
DDX27	ENSMUST00000150571	21.75	0.0631579	0.153846	FAIL	No	0.0906883
PSMB6	ENSMUST00000018430	118.37	0.0526316	0.142857	FAIL	No	0.0902256
NNT	ENSMUST00000109204	72.47	0.0348837	0.125	FAIL	No	0.0901163
ARFGAP3	ENSMUST00000067215	28.01	0.0434783	0.133333	FAIL	No	0.0898551
SART1	ENSMUST00000044207	14.63	0.0434783	0.133333	FAIL	No	0.0898551
WDR6	ENSMUST00000068700	10.55	0.0773196	0.166667	FAIL	No	0.0893471
PSMD1	ENSMUST00000027432	63.12	0.125	0.214286	FAIL	No	0.0892857
ATP6V1G1	ENSMUST00000035301	15.44	0.010989	0.1	FAIL	No	0.089011
IVD	ENSMUST00000028807	223.6	0.0147059	0.103448	FAIL	No	0.0887424
LASP1	ENSMUST00000043843	309.62	0.0543478	0.142857	FAIL	No	0.0885093
LASP1	ENSMUST00000148280	309.62	0.0543478	0.142857	FAIL	No	0.0885093
CYFIP1	ENSMUST00000032629	43.26	0.0543478	0.142857	FAIL	No	0.0885093
PHLDB1	ENSMUST00000034611	16.8	0.0543478	0.142857	FAIL	No	0.0885093
SETD7	ENSMUST00000037141	22.25	0.0803571	0.166667	FAIL	No	0.0863095
SLC25A20	ENSMUST00000035222	363.78	0.0806452	0.166667	FAIL	No	0.0860215
TAGAP1	ENSMUST00000063683	26.6	0.0640177	0.15	FAIL	No	0.0859823
NOL9	ENSMUST00000105663	25	0.0808081	0.166667	FAIL	No	0.0858586
OAT	ENSMUST00000084500	28.67	0.039604	0.125	FAIL	No	0.085396
TOR3A	ENSMUST00000079625	261.02	0.048	0.133333	FAIL	No	0.0853333
ZC3H18	ENSMUST00000017622	77.22	0.048	0.133333	FAIL	No	0.0853333
UBA3	ENSMUST00000089287	81.37	0.048	0.133333	FAIL	No	0.0853333
CASP7	ENSMUST00000026062	31.75	0.0588235	0.142857	FAIL	No	0.0840336
ANP32A	ENSMUST00000128636	411.79	0.0272727	0.111111	FAIL	No	0.0838384
ECHDC3	ENSMUST00000114941	78.83	0.0163934	0.1	FAIL	No	0.0836066
RPL24	ENSMUST00000023269	87.11	0.0833333	0.166667	FAIL	No	0.0833333
BPTF	ENSMUST00000106762	11.16	0.0833333	0.166667	FAIL	No	0.0833333
NEDD1	ENSMUST00000020163	13.52	0	0.0833333	FAIL	No	0.0833333
RUVBL1	ENSMUST00000032165	118.68	0.0120482	0.0952381	FAIL	No	0.0831899
HYPK	ENSMUST00000110612	45.94	0.0120482	0.0952381	FAIL	No	0.0831899
LRRFIP1	ENSMUST00000097649	60.56	0.0597015	0.142857	FAIL	No	0.0831557
PIGT	ENSMUST00000117066	34.95	0.147887	0.230769	FAIL	No	0.0828819
ZW10	ENSMUST00000034803	38.69	0.0560748	0.138889	FAIL	No	0.0828141
STX5A	ENSMUST00000073430	26.98	0.0560748	0.138889	FAIL	No	0.0828141
PDXK	ENSMUST00000041616	327.6	0.0508475	0.133333	FAIL	No	0.0824859
DDX56	ENSMUST00000004507	29.58	0.14	0.222222	FAIL	No	0.0822222
SMC4	ENSMUST00000042901	48.77	0.14	0.222222	FAIL	No	0.0822222
RBMS3	ENSMUST00000068962	29.67	0.14	0.222222	FAIL	No	0.0822222
ATP5D	ENSMUST00000003156	61.52	0.14	0.222222	FAIL	No	0.0822222
SBNO1	ENSMUST00000065263	14.04	0.0677966	0.15	FAIL	No	0.0822034
PRPF38B	ENSMUST00000029480	144.56	0.0253521	0.107143	FAIL	No	0.0817907
TRIO	ENSMUST00000090247	26.06	0.0480349	0.12963	FAIL	No	0.0815947
TOR1B	ENSMUST00000028199	64.37	0.0325203	0.113636	FAIL	No	0.081116
FSCN1	ENSMUST00000150622	157.35	0.00980392	0.0909091	FAIL	No	0.0811052
GRB2	ENSMUST00000106499	17.22	0.059322	0.140351	FAIL	No	0.0810288
ARHGEF11	ENSMUST00000039476	63.06	0.097561	0.178571	FAIL	No	0.0810105
PLEKHG3	ENSMUST00000075249	8.71	0.0934449	0.174312	FAIL	No	0.080867
MRPL32	ENSMUST00000015816	32.46	0.062069	0.142857	FAIL	No	0.0807882
MYCBP2	ENSMUST00000159855	43.52	0.0860215	0.166667	FAIL	No	0.0806452
FAF2	ENSMUST00000124752	64.88	0.0545455	0.135135	FAIL	No	0.0805897
FTO	ENSMUST00000069718	17.45	0.0869565	0.166667	FAIL	No	0.0797101
ECE2	ENSMUST00000115522	24.04	0.0631579	0.142857	FAIL	No	0.0796992
TARS	ENSMUST00000022849	141.26	0.0114943	0.0909091	FAIL	No	0.0794148
TOR1A	ENSMUST00000028200	46.28	0.031746	0.111111	FAIL	No	0.0793651
CLTA	ENSMUST00000107845	121.89	0.031746	0.111111	FAIL	No	0.0793651
INPP1	ENSMUST00000027271	340.39	0.033195	0.1125	FAIL	No	0.079305
WDR12	ENSMUST00000027173	61.31	0.033195	0.1125	FAIL	No	0.079305
PSMB2	ENSMUST00000030642	179.82	0.0384615	0.117647	FAIL	No	0.0791855
RANBP9	ENSMUST00000144326	34.29	0.0875	0.166667	FAIL	No	0.0791667
HNRNPA1	ENSMUST00000036004	163.81	0.0875	0.166667	FAIL	No	0.0791667
BOLA2	ENSMUST00000130498	66.49	0.0461538	0.125	FAIL	No	0.0788462
KRAS	ENSMUST00000032399	22.55	0.0326087	0.111111	FAIL	No	0.0785024
PPP4C	ENSMUST00000032936	43.39	0.0471698	0.125	FAIL	No	0.0778302
GRB2	ENSMUST00000106495	17.22	0.0384615	0.116279	FAIL	No	0.0778175
OGDHL	ENSMUST00000022480	168.41	0.0652174	0.142857	FAIL	No	0.0776398
CCS	ENSMUST00000037246	17.07	0.0588235	0.136364	FAIL	No	0.0775401
LNPEP	ENSMUST00000041047	69.45	0	0.0769231	FAIL	No	0.0769231
NUP133	ENSMUST00000044795	64.25	0.0266667	0.103448	FAIL	No	0.0767816
CACYBP	ENSMUST00000014370	70.55	0.0238095	0.1	FAIL	No	0.0761905
EEF2	ENSMUST00000047864	59.33	0.0740741	0.15	FAIL	No	0.0759259
STAT3	ENSMUST00000103114	22.12	0.125	0.2	FAIL	No	0.075
RPS15	ENSMUST00000062674	271.11	0.125	0.2	FAIL	No	0.075
RPS8	ENSMUST00000102696	155.41	0.0253165	0.1	FAIL	No	0.0746835
SDHD	ENSMUST00000000175	93.66	0.0291262	0.103448	FAIL	No	0.0743221
MGEA5	ENSMUST00000026243	39.42	0.0510204	0.125	FAIL	No	0.0739796
MPP1	ENSMUST00000114091	17.02	0.0510949	0.125	FAIL	No	0.0739051
ODC1	ENSMUST00000171737	6.25	0.0840336	0.157895	FAIL	No	0.0738611
SYDE1	ENSMUST00000040580	7.96	0.113744	0.1875	FAIL	No	0.0737559
RPUSD4	ENSMUST00000034543	21.74	0.0535714	0.126761	FAIL	No	0.0731891
ACADSB	ENSMUST00000015829	125.91	0.0178571	0.0909091	FAIL	No	0.0730519
PVRL2	ENSMUST00000108450	9.96	0.0670391	0.14	FAIL	No	0.0729609
GMFB	ENSMUST00000079314	105.68	0.0943878	0.166667	FAIL	No	0.0722789
ZNFX1	ENSMUST00000155281	70.38	0.0530303	0.125	FAIL	No	0.0719697
KIF2A	ENSMUST00000022204	36.63	0.0530303	0.125	FAIL	No	0.0719697
RBBP9	ENSMUST00000028915	79.2	0.0480769	0.12	FAIL	No	0.0719231
ASCC3	ENSMUST00000035606	83.03	0.0392157	0.111111	FAIL	No	0.0718954
RNASEH2A	ENSMUST00000109736	21.74	0.0392157	0.111111	FAIL	No	0.0718954
PHF2	ENSMUST00000035540	26.27	0.0949367	0.166667	FAIL	No	0.07173
DNAJC13	ENSMUST00000035170	110.32	0.0588235	0.130435	FAIL	No	0.0716113
PIGS	ENSMUST00000048073	49.59	0.0617284	0.133333	FAIL	No	0.0716049
SQRDL	ENSMUST00000005953	10.55	0.0617284	0.133333	FAIL	No	0.0716049
EXOC4	ENSMUST00000052266	41.15	0	0.0714286	FAIL	No	0.0714286
WTAP	ENSMUST00000007007	36.77	0	0.0714286	FAIL	No	0.0714286
INTS10	ENSMUST00000034328	23.74	0.0120482	0.0833333	FAIL	No	0.0712851
FAM21	ENSMUST00000036759	69.68	0.0571429	0.128205	FAIL	No	0.0710623
RBM14	ENSMUST00000006625	199.34	0.0718133	0.142857	FAIL	No	0.0710439
EML3	ENSMUST00000096241	24.34	0.0720721	0.142857	FAIL	No	0.0707851
PEX11B	ENSMUST00000139739	92.2	0.0544554	0.125	FAIL	No	0.0705446
DHX32	ENSMUST00000033290	88.38	0.0544554	0.125	FAIL	No	0.0705446
IMP4	ENSMUST00000027303	32.76	0.0322581	0.102564	FAIL	No	0.070306
MRPL49	ENSMUST00000007482	29.51	0.0666667	0.136364	FAIL	No	0.069697
MET	ENSMUST00000115442	140.66	0.0666667	0.136364	FAIL	No	0.069697
FTSJ3	ENSMUST00000021048	18.29	0.0105263	0.08	FAIL	No	0.0694737
SH3D19	ENSMUST00000107664	10.6	0.0105263	0.08	FAIL	No	0.0694737
CASP3	ENSMUST00000093517	163.37	0.0258621	0.0952381	FAIL	No	0.069376
STX12	ENSMUST00000030698	40.7	0	0.0689655	FAIL	No	0.0689655
INPP5E	ENSMUST00000145701	68.22	0.0561798	0.125	FAIL	No	0.0688202
TSC22D1	ENSMUST00000048371	6.94	0.0561798	0.125	FAIL	No	0.0688202
DST	ENSMUST00000097786	23.97	0.09375	0.1625	FAIL	No	0.06875
DST	ENSMUST00000183034	23.97	0.09375	0.1625	FAIL	No	0.06875
FKBP15	ENSMUST00000084528	70.02	0.00833333	0.0769231	FAIL	No	0.0685897
POLR2B	ENSMUST00000031167	20.79	0.0315789	0.1	FAIL	No	0.0684211
MRPS35	ENSMUST00000036111	87.68	0.0176991	0.0857143	FAIL	No	0.0680152
EIF5A	ENSMUST00000043419	50.34	0.0176991	0.0857143	FAIL	No	0.0680152
DHCR24	ENSMUST00000047973	25.59	0.0636364	0.131579	FAIL	No	0.0679426
MAPRE2	ENSMUST00000118826	59.87	0.0687023	0.136364	FAIL	No	0.0676613
LDLRAP1	ENSMUST00000037828	18.99	0.05	0.117647	FAIL	No	0.0676471
FTSJ1	ENSMUST00000033513	49.36	0.05	0.117647	FAIL	No	0.0676471
PUS1	ENSMUST00000031481	38.17	0.05	0.117647	FAIL	No	0.0676471
CLIC4	ENSMUST00000037099	64.7	0.0434783	0.111111	FAIL	No	0.0676329
EMD	ENSMUST00000002029	49.93	0.0434783	0.111111	FAIL	No	0.0676329
PHF3	ENSMUST00000088310	58.27	0.0434783	0.111111	FAIL	No	0.0676329
TOP3B	ENSMUST00000023465	24.98	0.0434783	0.111111	FAIL	No	0.0676329
APTX	ENSMUST00000030119	19.47	0.0434783	0.111111	FAIL	No	0.0676329
SLC44A2	ENSMUST00000034697	27.28	0.015873	0.0833333	FAIL	No	0.0674603
RRAS2	ENSMUST00000069449	30.37	0.0588235	0.125	FAIL	No	0.0661765
GART	ENSMUST00000023684	98.37	0.0392157	0.105263	FAIL	No	0.0660475
HAX1	ENSMUST00000079724	7.75	0.0344828	0.1	FAIL	No	0.0655172
CBX8	ENSMUST00000026663	53.44	0.0924092	0.157895	FAIL	No	0.0654855
AIFM2	ENSMUST00000067857	17.33	0.04	0.105263	FAIL	No	0.0652632
USP15	ENSMUST00000020334	47.77	0.0222222	0.0869565	FAIL	No	0.0647343
NDUFB5	ENSMUST00000122290	46.4	0.0222222	0.0869565	FAIL	No	0.0647343
CELF1	ENSMUST00000068747	42.18	0.0222222	0.0869565	FAIL	No	0.0647343
GIPC1	ENSMUST00000019577	57.17	0.038961	0.103448	FAIL	No	0.0644872
PPTC7	ENSMUST00000053426	18.71	0.038961	0.103448	FAIL	No	0.0644872
RPL9	ENSMUST00000118543	131.87	0.0125	0.0769231	FAIL	No	0.0644231
PARP10	ENSMUST00000075689	61.77	0.0125	0.0769231	FAIL	No	0.0644231
IFI35	ENSMUST00000010502	174.41	0.0606061	0.125	FAIL	No	0.0643939
SLC25A17	ENSMUST00000023040	160.06	0.0131579	0.0769231	FAIL	No	0.0637652
DUSP12	ENSMUST00000027970	49.44	0.0517241	0.115385	FAIL	No	0.0636605
MYH9	ENSMUST00000016771	59.77	0.0104167	0.0740741	FAIL	No	0.0636574
RNF213	ENSMUST00000172235	65.32	0.0272727	0.0909091	FAIL	No	0.0636364
SPTBN1	ENSMUST00000102838	30.24	0.0697674	0.133333	FAIL	No	0.0635659
CLK1	ENSMUST00000034868	5.74	0.0512821	0.114286	FAIL	No	0.0630037
NIPA1	ENSMUST00000052204	49.62	0.0267857	0.0893855	FAIL	No	0.0625998
HSPA14	ENSMUST00000027961	78.74	0	0.0625	FAIL	No	0.0625
MXRA7	ENSMUST00000021170	264.49	0.0144928	0.0769231	FAIL	No	0.0624303
PPA2	ENSMUST00000029644	287.94	0.070922	0.133333	FAIL	No	0.0624113
ALDH9A1	ENSMUST00000028004	284.36	0.0289855	0.0909091	FAIL	No	0.0619236
SLC7A1	ENSMUST00000048116	28.31	0.0571429	0.119048	FAIL	No	0.0619048
BNIP1	ENSMUST00000015725	22.59	0.00952381	0.0714286	FAIL	No	0.0619048
ANAPC5	ENSMUST00000086216	54.93	0.0403226	0.102041	FAIL	No	0.0617182
SLC29A1	ENSMUST00000169729	9.01	0.0234375	0.0851064	FAIL	No	0.0616689
CHMP2A	ENSMUST00000005711	23.4	0.015873	0.0769231	FAIL	No	0.0610501
ACACA	ENSMUST00000020843	105.3	0.015873	0.0769231	FAIL	No	0.0610501
NAE1	ENSMUST00000034349	152.4	0.015873	0.0769231	FAIL	No	0.0610501
MRPL4	ENSMUST00000003386	57.1	0.0945946	0.155556	FAIL	No	0.060961
VCP	ENSMUST00000030164	88.68	0.0465116	0.107143	FAIL	No	0.0606312
DDX1	ENSMUST00000071103	44.35	0.0481928	0.108696	FAIL	No	0.0605029
USP12	ENSMUST00000085614	45.2	0.0166667	0.0769231	FAIL	No	0.0602564
DOCK11	ENSMUST00000033419	82.12	0.0232558	0.0833333	FAIL	No	0.0600775
MED20	ENSMUST00000024778	59.78	0.0512821	0.111111	FAIL	No	0.0598291
MKLN1	ENSMUST00000026699	6.93	0.0517241	0.111111	FAIL	No	0.059387
UNC5B	ENSMUST00000077925	6	0.0521739	0.111111	FAIL	No	0.0589372
APRT	ENSMUST00000006764	133.57	0.0410959	0.1	FAIL	No	0.0589041
HEATR5A	ENSMUST00000040583	50.46	0.0523256	0.111111	FAIL	No	0.0587855
MAP2K3	ENSMUST00000019076	27.8	0.0465116	0.105263	FAIL	No	0.0587515
DHX15	ENSMUST00000031061	90	0.0526316	0.111111	FAIL	No	0.0584795
ACAT1	ENSMUST00000034547	494.36	0.0326087	0.0909091	FAIL	No	0.0583004
ETV6	ENSMUST00000081028	23.3	0.0326087	0.0909091	FAIL	No	0.0583004
CKAP5	ENSMUST00000099716	17.81	0.0326087	0.0909091	FAIL	No	0.0583004
SEC61A2	ENSMUST00000102981	51.43	0.0114943	0.0697674	FAIL	No	0.0582732
WAC	ENSMUST00000074919	26.83	0.101124	0.159091	FAIL	No	0.0579673
TFRC	ENSMUST00000120680	26.24	0.0136986	0.0714286	FAIL	No	0.0577299
ATP6V1C1	ENSMUST00000022904	21.77	0.0675676	0.125	FAIL	No	0.0574324
HRAS	ENSMUST00000097957	30.35	0.0537634	0.111111	FAIL	No	0.0573477
CD109	ENSMUST00000093812	19.95	0.0337079	0.0909091	FAIL	No	0.0572012
MOGS	ENSMUST00000032114	203.82	0.0856698	0.142857	FAIL	No	0.0571874
RFC5	ENSMUST00000086461	74.19	0.02	0.0769231	FAIL	No	0.0569231
WDFY3	ENSMUST00000174698	9.68	0.0681818	0.125	FAIL	No	0.0568182
GSTO1	ENSMUST00000026050	169.38	0.0588235	0.115385	FAIL	No	0.0565611
SON	ENSMUST00000117633	16.13	0.0769231	0.133333	FAIL	No	0.0564103
OGFR	ENSMUST00000029087	86.13	0.110656	0.166667	FAIL	No	0.0560109
ITSN1	ENSMUST00000095909	36.94	0.0333333	0.0888889	FAIL	No	0.0555556
CIRBP	ENSMUST00000105365	56.91	0	0.0555556	FAIL	No	0.0555556
TM9SF2	ENSMUST00000026624	23.77	0	0.0555556	FAIL	No	0.0555556
INF2	ENSMUST00000101029	42.86	0.0555556	0.111111	FAIL	No	0.0555556
TCERG1	ENSMUST00000025375	85.08	0.07	0.125	FAIL	No	0.055
RARS	ENSMUST00000018992	107.22	0.0168067	0.0714286	FAIL	No	0.0546218
KIF1C	ENSMUST00000152618	22.23	0.0535714	0.108108	FAIL	No	0.0545367
ORMDL2	ENSMUST00000026409	12.3	0.0526316	0.107143	FAIL	No	0.0545113
ILKAP	ENSMUST00000027534	79.71	0.027027	0.0810811	FAIL	No	0.0540541
G3BP1	ENSMUST00000018727	52.94	0.0943396	0.148148	FAIL	No	0.0538085
MCM7	ENSMUST00000155902	24.14	0.057554	0.111111	FAIL	No	0.0535572
NUDCD1	ENSMUST00000038719	120.71	0.0466667	0.1	FAIL	No	0.0533333
ADRM1	ENSMUST00000061437	36.88	0.0434783	0.0967742	FAIL	No	0.0532959
SPATS2	ENSMUST00000063517	35.56	0.125714	0.178571	FAIL	No	0.0528571
WDR1	ENSMUST00000005234	63.03	0.0240964	0.0769231	FAIL	No	0.0528267
TCEB2	ENSMUST00000069579	30.99	0.0972222	0.15	FAIL	No	0.0527778
SIK3	ENSMUST00000126865	52.63	0.0588235	0.111111	FAIL	No	0.0522876
STXBP3A	ENSMUST00000102621	62.27	0.0246914	0.0769231	FAIL	No	0.0522317
EYA3	ENSMUST00000135299	40.74	0.0729927	0.125	FAIL	No	0.0520073
CAPG	ENSMUST00000155188	88.59	0.0252101	0.0769231	FAIL	No	0.051713
DNAJB1	ENSMUST00000005620	45.38	0.0851852	0.136364	FAIL	No	0.0511785
UBE2Z	ENSMUST00000100528	44.82	0.0114943	0.0625	FAIL	No	0.0510057
IWS1	ENSMUST00000025243	29.53	0.0740741	0.125	FAIL	No	0.0509259
PGAM1	ENSMUST00000011896	529.93	0.0603448	0.111111	FAIL	No	0.0507663
GALNT10	ENSMUST00000108846	15	0.0493827	0.1	FAIL	No	0.0506173
UBXN7	ENSMUST00000115151	17.02	0.075	0.125	FAIL	No	0.05
SLC4A1AP	ENSMUST00000114533	45.84	0.0336134	0.0833333	FAIL	No	0.0497199
RTN4	ENSMUST00000060992	45.38	0.0336134	0.0833333	FAIL	No	0.0497199
DNAJA2	ENSMUST00000034138	28.94	0.0754717	0.125	FAIL	No	0.0495283
YWHAB	ENSMUST00000131288	71.39	0.0446429	0.09375	FAIL	No	0.0491071
RPL31	ENSMUST00000086535	113.97	0.0446429	0.09375	FAIL	No	0.0491071
EFR3A	ENSMUST00000015146	9.6	0.117647	0.166667	FAIL	No	0.0490196
ZFML	ENSMUST00000032088	60.52	0.117647	0.166667	FAIL	No	0.0490196
LRP1	ENSMUST00000121829	13.1	0.041958	0.0909091	FAIL	No	0.048951
GABARAPL2	ENSMUST00000034428	4.74	0.0344828	0.0833333	FAIL	No	0.0488506
LANCL1	ENSMUST00000027149	119.95	0.0344828	0.0833333	FAIL	No	0.0488506
XPO1	ENSMUST00000020538	130.22	0.0344828	0.0833333	FAIL	No	0.0488506
EBNA1BP2	ENSMUST00000030501	28.56	0.0422535	0.0909091	FAIL	No	0.0486556
RPL35A	ENSMUST00000078804	109.73	0.0422535	0.0909091	FAIL	No	0.0486556
LPGAT1	ENSMUST00000110855	32.56	0.0422535	0.0909091	FAIL	No	0.0486556
1190002N15RIK	ENSMUST00000113028	26.25	0.0379147	0.0865385	FAIL	No	0.0486238
SDF4	ENSMUST00000050078	7.06	0.0379147	0.0865385	FAIL	No	0.0486238
DCUN1D1	ENSMUST00000108182	125.27	0.0425532	0.0909091	FAIL	No	0.0483559
USP19	ENSMUST00000085044	11.24	0.0425532	0.0909091	FAIL	No	0.0483559
LRP1	ENSMUST00000049149	13.1	0.0736842	0.121951	FAIL	No	0.048267
FAM49B	ENSMUST00000063838	68.81	0.0736842	0.121951	FAIL	No	0.048267
RPS15A	ENSMUST00000106588	126.56	0.0288462	0.0769231	FAIL	No	0.0480769
PFDN1	ENSMUST00000025204	54.72	0	0.047619	FAIL	No	0.047619
ORMDL3	ENSMUST00000052919	22.36	0.0526316	0.1	FAIL	No	0.0473684
TEX2	ENSMUST00000103070	50.22	0.0865801	0.133333	FAIL	No	0.0467532
PPT1	ENSMUST00000121870	15.56	0.0847458	0.130435	FAIL	No	0.045689
SESTD1	ENSMUST00000102659	9.67	0.0847458	0.130435	FAIL	No	0.045689
EFTUD1	ENSMUST00000039881	170.92	0.102804	0.148148	FAIL	No	0.0453444
UMPS	ENSMUST00000023510	72.67	0.0315789	0.0769231	FAIL	No	0.0453441
GOT1	ENSMUST00000026196	722.19	0.0319149	0.0769231	FAIL	No	0.0450082
PRPF4	ENSMUST00000084524	118.97	0.0384615	0.0833333	FAIL	No	0.0448718
NSDHL	ENSMUST00000033715	186.52	0.0551724	0.1	FAIL	No	0.0448276
SPAG9	ENSMUST00000132079	78.6	0.0266667	0.0714286	FAIL	No	0.0447619
URB2	ENSMUST00000034457	65.17	0.0267857	0.0714286	FAIL	No	0.0446429
EFR3A	ENSMUST00000172756	9.6	0.038835	0.0833333	FAIL	No	0.0444984
PTGIS	ENSMUST00000018113	192.74	0.0510204	0.0952381	FAIL	No	0.0442177
MAGED1	ENSMUST00000026142	2.25	0.056	0.1	FAIL	No	0.044
DDOST	ENSMUST00000030538	100.04	0.0470588	0.0909091	FAIL	No	0.0438503
CIAPIN1	ENSMUST00000162538	29.66	0.0634921	0.107143	FAIL	No	0.0436508
PEX11B	ENSMUST00000048766	92.2	0.0740741	0.117647	FAIL	No	0.043573
ARL8A	ENSMUST00000027684	48.76	0	0.0434783	FAIL	No	0.0434783
LGALS1	ENSMUST00000089377	156.95	0.0566038	0.1	FAIL	No	0.0433962
PCCB	ENSMUST00000142676	63.36	0.0496454	0.0930233	FAIL	No	0.0433779
PMM1	ENSMUST00000023112	9.58	0.0496454	0.0930233	FAIL	No	0.0433779
ANKRD28	ENSMUST00000014640	26.97	0.047619	0.0909091	FAIL	No	0.04329
RAD50	ENSMUST00000020649	93.54	0.00943396	0.0526316	FAIL	No	0.0431976
PHF23	ENSMUST00000018716	7	0.123563	0.166667	FAIL	No	0.0431034
SLIT2	ENSMUST00000170109	21.95	0.123563	0.166667	FAIL	No	0.0431034
RBM33	ENSMUST00000090355	41.59	0.040404	0.0833333	FAIL	No	0.0429293
ERCC1	ENSMUST00000160369	30.06	0.0285714	0.0714286	FAIL	No	0.0428571
CAPN1	ENSMUST00000025891	149.7	0.0285714	0.0714286	FAIL	No	0.0428571
PYGB	ENSMUST00000045441	153.67	0.0684932	0.111111	FAIL	No	0.042618
UBL5	ENSMUST00000129414	9.15	0.0684932	0.111111	FAIL	No	0.042618
YIF1B	ENSMUST00000108237	42.37	0.0240964	0.0666667	FAIL	No	0.0425703
ADPRH	ENSMUST00000002923	79.15	0.0542636	0.0967742	FAIL	No	0.0425106
MCM5	ENSMUST00000164309	69.56	0.0131579	0.0555556	FAIL	No	0.0423977
0610010K14RIK	ENSMUST00000021181	23.73	0.0131579	0.0555556	FAIL	No	0.0423977
DIMT1	ENSMUST00000022203	17.9	0.0204082	0.0625	FAIL	No	0.0420918
1810009A15RIK	ENSMUST00000096251	17.43	0.057971	0.1	FAIL	No	0.042029
GNA11	ENSMUST00000043604	25.85	0.0350877	0.0769231	FAIL	No	0.0418354
COPE	ENSMUST00000150968	137.62	0.0526316	0.0943396	FAIL	No	0.041708
NACC1	ENSMUST00000001975	9.23	0.0583333	0.1	FAIL	No	0.0416667
GTF2E2	ENSMUST00000167264	16.3	0.0583333	0.1	FAIL	No	0.0416667
EIF2AK4	ENSMUST00000005233	58.92	0	0.0416667	FAIL	No	0.0416667
AUP1	ENSMUST00000092618	37.11	0.0588235	0.1	FAIL	No	0.0411765
PTGIS	ENSMUST00000088041	192.74	0.0566038	0.097561	FAIL	No	0.0409572
DAB2IP	ENSMUST00000065001	48.98	0.0566038	0.097561	FAIL	No	0.0409572
VAT1	ENSMUST00000040430	161.75	0.0462963	0.0869565	FAIL	No	0.0406602
TMX2	ENSMUST00000053664	12.6	0.0462963	0.0869565	FAIL	No	0.0406602
SERPINF1	ENSMUST00000000769	1.69	0.0705128	0.111111	FAIL	No	0.0405983
AKAP11	ENSMUST00000022593	4.68	0.0705128	0.111111	FAIL	No	0.0405983
SORD	ENSMUST00000110551	349.88	0.0631579	0.103448	FAIL	No	0.0402904
MEPCE	ENSMUST00000031740	43.62	0.0847458	0.125	FAIL	No	0.0402542
SMAP1	ENSMUST00000027339	47.69	0.0243902	0.0645161	FAIL	No	0.0401259
CYB5R3	ENSMUST00000162178	204.72	0.0714286	0.111111	FAIL	No	0.0396825
PKP4	ENSMUST00000037903	156.92	0.0571429	0.0967742	FAIL	No	0.0396313
WLS	ENSMUST00000068952	12.71	0.0229885	0.0625	FAIL	No	0.0395115
BCKDHA	ENSMUST00000071329	58.13	0.0438596	0.0833333	FAIL	No	0.0394737
ANK3	ENSMUST00000182269	50.37	0.0438596	0.0833333	FAIL	No	0.0394737
GIT2	ENSMUST00000043283	23.64	0.0438596	0.0833333	FAIL	No	0.0394737
CHKB	ENSMUST00000023289	181.26	0.0196078	0.0588235	FAIL	No	0.0392157
ECSIT	ENSMUST00000098937	36.59	0.114754	0.153846	FAIL	No	0.0390921
SNAP47	ENSMUST00000120940	8.8	0.0609756	0.1	FAIL	No	0.0390244
TOM1L2	ENSMUST00000102682	25.36	0.0379747	0.0769231	FAIL	No	0.0389484
SNAP47	ENSMUST00000010038	8.8	0.0444444	0.0833333	FAIL	No	0.0388889
ZFPL1	ENSMUST00000159859	67.28	0.0917431	0.130435	FAIL	No	0.0386917
RPS11	ENSMUST00000003521	142.48	0.0238095	0.0625	FAIL	No	0.0386905
PHF23	ENSMUST00000101526	7	0.128114	0.166667	FAIL	No	0.0385528
CTNNBL1	ENSMUST00000029178	86.15	0.0188679	0.0571429	FAIL	No	0.0382749
NDUFA6	ENSMUST00000023085	19.74	0.0487805	0.0869565	FAIL	No	0.038176
GNPNAT1	ENSMUST00000046191	65.14	0.0144928	0.0526316	FAIL	No	0.0381388
UPF3B	ENSMUST00000076265	40.33	0.0333333	0.0714286	FAIL	No	0.0380952
MAN1A2	ENSMUST00000008907	71.75	0.0731707	0.111111	FAIL	No	0.0379404
CYC1	ENSMUST00000023210	181.48	0.0735294	0.111111	FAIL	No	0.0375817
CLIC1	ENSMUST00000007257	65.36	0.0438596	0.0810811	FAIL	No	0.0372214
CDK5RAP3	ENSMUST00000144731	73.39	0.0222222	0.0588235	FAIL	No	0.0366013
RSU1	ENSMUST00000028059	33	0.0222222	0.0588235	FAIL	No	0.0366013
ANGPTL2	ENSMUST00000004208	6.57	0.0192308	0.0555556	FAIL	No	0.0363248
SLC35B2	ENSMUST00000041353	18.54	0.0440771	0.08	FAIL	No	0.0359229
ALCAM	ENSMUST00000168071	23.46	0.0550459	0.0909091	FAIL	No	0.0358632
CSNK2B	ENSMUST00000025246	63.12	0.0550459	0.0909091	FAIL	No	0.0358632
MAGOH	ENSMUST00000030348	125.33	0.0333333	0.0689655	FAIL	No	0.0356322
MRPL22	ENSMUST00000020820	40.87	0.0645161	0.1	FAIL	No	0.0354839
HMOX1	ENSMUST00000005548	16.88	0.0779221	0.113208	FAIL	No	0.0352855
CD44	ENSMUST00000005218	23.65	0.0779221	0.113208	FAIL	No	0.0352855
MTA1	ENSMUST00000009099	62.51	0.0779221	0.113208	FAIL	No	0.0352855
GOLGB1	ENSMUST00000039855	52.13	0.0779221	0.113208	FAIL	No	0.0352855
MRC2	ENSMUST00000021038	19.5	0.0909091	0.125	FAIL	No	0.0340909
N6AMT1	ENSMUST00000120284	43.42	0.0909091	0.125	FAIL	No	0.0340909
RAB3D	ENSMUST00000115351	2272.12	0.0909091	0.125	FAIL	No	0.0340909
YARS	ENSMUST00000106054	864.87	0.0714286	0.105263	FAIL	No	0.0338346
POLR3C	ENSMUST00000141377	18.97	0.0588235	0.0925926	FAIL	No	0.0337691
2016-09-08	ENSMUST00000121334	55.62	0.0252101	0.0588235	FAIL	No	0.0336134
CWF19L1	ENSMUST00000026218	51.25	0.05	0.0833333	FAIL	No	0.0333333
MYO1B	ENSMUST00000018561	50.4	0.05	0.0833333	FAIL	No	0.0333333
SOD1	ENSMUST00000023707	183.25	0	0.0333333	FAIL	No	0.0333333
TIMP1	ENSMUST00000009530	0.76	0	0.0333333	FAIL	No	0.0333333
LIMS1	ENSMUST00000020078	74.46	0	0.0333333	FAIL	No	0.0333333
MORC3	ENSMUST00000044068	16.07	0.0194175	0.0526316	FAIL	No	0.0332141
RCN1	ENSMUST00000006128	54.98	0.0294118	0.0625	FAIL	No	0.0330882
RIF1	ENSMUST00000069794	22.82	0.0294118	0.0625	FAIL	No	0.0330882
APOBEC3	ENSMUST00000023054	75.97	0.0294118	0.0625	FAIL	No	0.0330882
TARBP2	ENSMUST00000146756	34.37	0.0366972	0.0697674	FAIL	No	0.0330702
GPI1	ENSMUST00000038027	167.28	0.0149254	0.047619	FAIL	No	0.0326937
SPTBN1	ENSMUST00000006629	30.24	0.0149254	0.047619	FAIL	No	0.0326937
RNGTT	ENSMUST00000108153	55.15	0.105263	0.137931	FAIL	No	0.0326679
NSUN2	ENSMUST00000022087	80.64	0.105263	0.137931	FAIL	No	0.0326679
M6PR	ENSMUST00000007602	62.34	0.105263	0.137931	FAIL	No	0.0326679
CHCHD6	ENSMUST00000032172	189.45	0.105263	0.137931	FAIL	No	0.0326679
GLRX	ENSMUST00000022082	143.38	0.0263158	0.0588235	FAIL	No	0.0325077
SNX3	ENSMUST00000105499	34.85	0.0789474	0.111111	FAIL	No	0.0321637
MAP2K6	ENSMUST00000020949	96.21	0.0731707	0.105263	FAIL	No	0.0320924
MESDC2	ENSMUST00000094215	112.03	0.0617284	0.09375	FAIL	No	0.0320216
ATP6V1B2	ENSMUST00000006435	312.44	0.0449438	0.0769231	FAIL	No	0.0319793
RPL10A	ENSMUST00000042334	186.74	0.0350877	0.0666667	FAIL	No	0.0315789
WDR3	ENSMUST00000052120	34.46	0.0120482	0.0434783	FAIL	No	0.0314301
USP5	ENSMUST00000153306	144.64	0.0666667	0.0980392	FAIL	No	0.0313725
SNX12	ENSMUST00000120389	55.99	0.08	0.111111	FAIL	No	0.0311111
RAD50	ENSMUST00000124352	93.54	0.0215827	0.0526316	FAIL	No	0.0310488
RCL1	ENSMUST00000064393	29.29	0.0357143	0.0666667	FAIL	No	0.0309524
ELP3	ENSMUST00000022609	21.33	0.0192308	0.05	FAIL	No	0.0307692
GOPC	ENSMUST00000020008	23.5	0.0192308	0.05	FAIL	No	0.0307692
GNAS	ENSMUST00000080493	21.3	0.0192308	0.05	FAIL	No	0.0307692
ZFPL1	ENSMUST00000025707	67.28	0.0693069	0.1	FAIL	No	0.0306931
STK3	ENSMUST00000018476	25.55	0.0693069	0.1	FAIL	No	0.0306931
LIG3	ENSMUST00000131537	53.5	0.0693069	0.1	FAIL	No	0.0306931
ILF2	ENSMUST00000001042	124.3	0.060241	0.0909091	FAIL	No	0.0306681
SLC25A32	ENSMUST00000022908	39.39	0.0319149	0.0625	FAIL	No	0.0305851
HDAC4	ENSMUST00000008995	17.83	0.0319149	0.0625	FAIL	No	0.0305851
TAP2	ENSMUST00000025197	56.44	0.00952381	0.04	FAIL	No	0.0304762
WRB	ENSMUST00000023913	62.17	0.0806452	0.111111	FAIL	No	0.0304659
EEFSEC	ENSMUST00000165242	80.9	0.0695652	0.1	FAIL	No	0.0304348
PVR	ENSMUST00000043517	9.96	0.0606061	0.0909091	FAIL	No	0.030303
NIP7	ENSMUST00000170962	109.4	0.0232558	0.0526316	FAIL	No	0.0293758
[truncated: 1,574 more rows]
