# Supplementary material for: Splicing-accessible coding 3′UTRs control protein stability and interaction networks
Source: Genome Biol. 2020 Jul 29;21:186. doi: 10.1186/s13059-020-02102-3 (PMC7392665; doi:10.1186/s13059-020-02102-3)
Supplement: Supplementary file 5 — Additional file 5: Table S4. Potential extended frames allowing translation into the 3’UTR of all mammalian species harboring a U2af26 gene. [file 13059_2020_2102_MOESM5_ESM.xlsx]

## Sheet: extended U2af26 frames
	wallaby	sequence ultimate exon
	Macropus eugenii	GGCACCATCACCCACAAGGCCTGGAGGGGGACACCGCCCGCGAGAAAGGAACCGGAGACGATCTCCAGACCACCGCCATGGCCGCTTCTGAGAGCCGTCCCCGACTGTGCCCTCTCAGGCCCCTGTTCTCCCTCCCCAGGGCACCTGCTGATGTAGTCTACCCCTTCCCTGCTTCTCTGGGGACCCAGGGACCTCCTGGTCCCTCCATTTCCCTTCAAGGAACATGGGAGGACCAGGAACCACCTCCCTCCTTCCCCCAATAAAATTTCTTGTCTGTCCTTTAGTCTCTTTGCACTGGAGTGG
		frame -1
	51	GTITHKAWRGTPPARKEPETISRPPPWPLLRAVPDCALSGPCSPSPGHLLM														PxxP	lenth	PxxP/length		%proline
		frame 0													fs	2	51	0.0392157		21.6
	29	APSPTRPGGGHRPRERNRRRSPDHRHGRF													fs	4	86	0.0465116		17.4419
		frame +1													fl	1	29	0.0344828
	86	HHHPQGLEGDTAREKGTGDDLQTTAMAASESRPRLCPLRPLFSLPRAPADVVYPFPASLGTQGPPGPSISLQGTWEDQEPPPSFPQ
	opposum	sequence ultimate exon
	Monodelphis domestica	gggcccgtcacccacgagAGCGGGGGGCGGACACCGCCCTCGAGAAAGGAACCGCAGACGATCTCCGGACCATCGCCACGGGCGCTTCTGAGACCCCCTACTCCAGCCCCAGCGACGTTCCCCCAGGACCACCACCATTGTGCTTGCCTCCCCTTTCCCTCCTTTGGGGCTTTGGGGACCCTCCGCTGCCCTAAAAGAACACGGGAAGAGCAGGAACCAACTCCCTCCCTCCCCCCAATAAAATGTGTCTGCTTTTAGTCTCTTTGCAATTGGAGTGGTGAGACGCCCGCACCGTTAGCAGGCAGAGACTGAGATGGCAGAGGAAGGTGG
		frame -1
	85	GPVTHESGGRTPPSRKEPQTISGPSPRALLRPPTPAPATFPQDHHHCACLPFPSFGALGTLRCPKRTREEQEPTPSLPPIKCVCF														PxxP	lenth	PxxP/length		%proline
		frame 0													fs	2	85	0.0235294		21.2
	29	GPSPTRAGGGHRPRERNRRRSPDHRHGRF													fs	3	63	0.047619		20.6
		frame +1													fl	0	29	0
	63	ARHPRERGADTALEKGTADDLRTIATGASETPYSSPSDVPPGPPPLCLPPLSLLWGFGDPPLP
	armadillo	sequence ultimate exon
	Dasypus novemcinctus	GTCGCCCCCGAGGTCCCATACTGGCCACCGTCCCCGAGAAAGGAACCGACGGCGTTCCCCAGACCACAGGCATGGCCGCTTCTGAGATCCTGGTCCCCTTGCCCTCCATCCATGACAGGCACAGGCATTTCTGGCCCCAAACCCTCCTCAAAACTCCCCTCCCTCCCCATCTCCATCTTCTCCAGGCTTTGAGATTCCATAGTGGACTCCATTGGACACAGAGACTGTCCCTTACAGCTTCTTCTCTAATAAAtttccatatttgttcgagggt
		frame -1
	63	VAPEVPYWPPSPRKEPTAFPRPQAWPLLRSWSPCPPSMTGTGISGPKPSSKLPSLPISIFSRL														PxxP	lenth	PxxP/length		%proline
		frame 0													fs	5	63	0.0793651		25.3968
	27	SPPRSHTGHRPRERNRRRSPDHRHGRF													fs	2	91	0.021978		10.989
		frame +1													fl	0	27	0
	>91	RPRGPILATVPEKGTDGVPQTTGMAASEILVPLPSIHDRHRHFWPQTLLKTPLPPHLHLLQALRFHSGLHWTQRLSLTASSLINFHICSRV..
	rock hyrax	sequence ultimate exon
	Procavia capensis	GTCACCCCCAAGGTTCCACACAGGCCcAAGAAAGGAACCAGTGGTGTTCCCagACCACCATCACGGCTGCTTTTGAAACCTCGGTCCCTTTGCACTCCACCTTTGACAGGCACagTTCtagTCTGACCCCTTCTCAGAGCTCCCTtcCCCCCCAGCCCCATCATCTCCAAGAACTCCATAATGAAAtctttcactcttttggacgcagggacctaataaatttcgtttttgttagaacagtctcttctccacccccgcgcctcctgacaagaggggaagtgaggctgggttccggccagaacctcagctgaggaactccccataacaggtggggaagcagggcgttggccaggaccctggtggcccctcgactgggctggtggggcggggacggcttca…
		frame -1
	41	VTPKVPHRPKKGTSGVPRPPSRLLLKPRSLCTPPLTGTVLV														PxxP	lenth	PxxP/length		%proline
		frame 0													fs	1	102	0.00980392		8.8
	24	SPPRFHTGPRKEPVVFPDHHHGCF													fl	0	24	0
		frame +1
	102	HPQGSTQAQERNQWCSQTTITAAFETSVPLHSTFDRHSSSLTPSQSSLPPQPHHLQELHNEIFHSFGRRDLINFVFVRTVSSPPPRLLTRGEVRLGSGQNLS
	tenrec	sequence ultimate exon
	Echinops telfairi	GTCACCTCCAAGGTCCCACACTGGCCACCACCCCCGAGAAAGAAACCGAAGACGTTCCCCAGATCACCGGCATGGCCGCTTTTGAaaccccggccaccttgccctccacccttcacaggcagagttcctggttggactgggccccgaccccccaagcgcccttctctccctaacctcacttccccgggctccagcacactgtgatggaatctgctgggtgctgggggcctaataaagtctgcatttggtagcctgtgggctggagtttcttctgcactccctcatctcctgcagaaggggaagtggggctgggttccggccagaacctcagtagcggaactgtgcacatcaggtggggaagtaccggggccctagaagcgccctgagtgggcctggcag…
		frame -1
	67	VTSKVPHWPPPPRKKPKTFPRSPAWPLLKPRPPCPPPFTGRVPGWTGPRPPKRPSLPNLTSPGSSTL														PxxP	lenth	PxxP/length		%proline
		frame 0													fs	10	67	0.149254		32.8358
	27	SPPRSHTGHHPRERNRRRSPDHRHGRF													fs	1	56	0.0178571		16.0714
		frame +1													fl	0	27	0
	56	HLQGPTLATTPEKETEDVPQITGMAAFETPATLPSTLHRQSSWLDWAPTPQAPFSP
	manatee	sequence ultimate exon
	Trichechus manatus latirostris	GGTCGCCCCCAAGGTCCCATACCGGCCACCGTCCCCGAGAAAGGAATCGACGGCGTTCCCCAGACCACCGGCATGGCCGCTTTTGAAACCCTGGCCCCTTTGCCCTCCACCCTGGACAGGCACAGTTCCTGGTCCGACCCCTCCTCAAAGCTCCGCTCCCTCCCCACCCCCATCTTCCCCAGGCTCCGGAACTCCACGATGAAATCTGTTGGACACAGGGAGCTAATAAAGTACGTATTTGCTAGCCTGTGGGCTGGAGTTTCTTCTCCACCCCCGTGTCTCCTGACAAAAGGGGAAGTGAGGCTGGGTTCCGGCCGGAACCTCAGCCGCGGAACTTCGCCTAACAGGTGGGGAAGCAGCGGGCACAGGCCGGGGCCCTGGAGGCCCCTAGCTGGGACT…
		frame -1
	66	VAPKVPYRPPSPRKESTAFPRPPAWPLLKPWPLCPPPWTGTVPGPTPPQSSAPSPPPSSPGSGTPR														PxxP	lenth	PxxP/length		%proline
		frame 0													fs	9	66	0.136364		36.3636
	27	SPPRSHTGHRPRERNRRRSPDHRHGRF													fs	3	143	0.020979		13.2867
		frame +1													fl	0	27	0
	143	GRPQGPIPATVPEKGIDGVPQTTGMAAFETLAPLPSTLDRHSSWSDPSSKLRSLPTPIFPRLRNSTMKSVGHRELIKYVFASLWAGVSSPPPCLLTKGEVRLGSGRNLSRGTSPNRWGSSGHRPGPWRPLAGTGGVGTRSLKP
	elephant	sequence ultimate exon
	Loxodonta africana	GGTcgcCCCCGAGGTctcATACTGGCCACCgtcCCCGAGAGAGGAACCgacGGCGTTcgccagaccACCGGCATGGCCGCTtttGAAaccTTGGCCCCCTTGCCCtctCCCcttgacaggcacagtTCCTGGtctGACcccTCCTCAAAGcccttcCCGCCCcacCCTcatCTTCCCcaggctCCGGAACTCCGCAGTGAAATCCGTTGGACGCAGGGACCTAATAAAGTATGTATTTGTTAGCTTGTTGCCTGGAGTTTCTTCTCCACCCCCGTGTCTCCTGACAGAAGGGGAAGTGAGGCTGGGTTCCGGTCAGAACCTCAGCCACAGAGCAACTTCGCATTTAACAGGTGGGGAAGCAGCAGGCGCGGGTCGGGGCCCTGGAGGCCCCTAG
		frame -1
	130	VAPEVSYWPPSPREEPTAFARPPAWPLLKPWPPCPLPLTGTVPGLTPPQSPSRPTLIFPRLRNSAVKSVGRRDLIKYVFVSLLPGVSSPPPCLLTEGEVRLGSGQNLSHRATSHLTGGEAAGAGRGPGGP														PxxP	lenth	PxxP/length		%proline
		frame 0													fs	7	130	0.0538462		19.2308
	27	SPPRSHTGHRPRERNRRRSPDHRHGRF													fs	4	80	0.05		16.25
		frame +1													fl	0	27	0
	80	GRPRGLILATVPERGTDGVRQTTGMAAFETLAPLPSPLDRHSSWSDPSSKPFPPHPHLPQAPELRSEIRWTQGPNKVCIC
	shrew	sequence ultimate exon
	Sorex araneus	GTCACCCCCAAGGTCCCATACCAGCCACCGCCCCCGGGAAAGGAACCGGCGGCATTCACCAGACCACCGGCATGGACGCTTTTGAATCCCTCATCCCCTCGCCCTCCACCCAACAGGCACAGAAGTTCTGGCCAGGACCCTTCCTCCTCCGAGTTCCTGTACACCCCCCAGGGCCAGTTTTTCCCCAGGCACTGGGGCTCGTGATGTAACCTGTTAAACACAGGGACTTCTGCCACTCCCCTAATAAAGTTCTGTATTAAGGGTTGTTAGCCTTGCCTAGTTGTGGGCTGGAGTTTCCTTTCAAGCCCACATTTCCTGACA
		frame -1
	67	VTPKVPYQPPPPGKEPAAFTRPPAWTLLNPSSPRPPPNRHRSSGQDPSSSEFLYTPQGQFFPRHWGS														PxxP	lenth	PxxP/length		%proline
		frame 0													fs	5	67	0.0746269		25.3731
	27	SPPRSHTSHRPRERNRRHSPDHRHGRF													fs	3	68	0.0441176		19.1176
		frame +1													fl	0	27	0
	68	HPQGPIPATAPGKGTGGIHQTTGMDAFESLIPSPSTQQAQKFWPGPFLLRVPVHPPGPVFPQALGLVM
	white rhinoceros	sequence ultimate exon
	Ceratotherium simum	GTCACCCCCTAGGTCTCAGGCCAGCCACCGTCCCAGAGAAAGAAACCGACGACGATCCCCAGACCATCGGCATGGCCGCTTCTGAGACCCCGGACCCCTTGCCCTCCATCCCTGACAGGCACAGATGTTCCTGGCCAGGACGCCTCCTCAAAGCTTCCCTAACTCCCCACCGCCATCTTCCCCAGCCTCCAGGGCTCCAGGATGTAATCTGTTCTACACAGGGCCCTTTTCCTACCGTCCCTCCCCTAATAAAGTTGTGTATTGAAGCTGTAGAGCTTCGTTGTTAGCTCGAGCCTGGCTGCGGGCTGGAGTTTCCTCCCACCCCCACGTCTGACGAGAAGGGGAAGTGGGGCTGGGCTCTGGCCACAACCTCAGCGGAGTAAT
		frame -1
	3	VTP														PxxP	lenth	PxxP/length		%proline
		frame 0													fs	3	95	0.0315789		17.8947
	27	SPPRSQASHRPRERNRRRSPDHRHGRF													fl	0	27	0
		frame +1
	95	GHPLGLRPATVPEKETDDDPQTIGMAASETPDPLPSIPDRHRCSWPGRLLKASLTPHRHLPQPPGLQDVICSTQGPFPTVPPLIKLCIEAVELRC
	horse	sequence ultimate exon
	Equus caballus	GTCACCCCcaaGGTctcATACTGGCCACCgtcCCCgtgaaagaaACCgacgacgatCCCcagaccatcGGCATGGCCGCTTCTGAGactCTGGCCCCGTTGCCTgccatcCCGttgcctgccatcactTCCTGGcctggatacctcctcAAAgccCCCttaactTCCt ggtgccatCTTCCCcatgctCCAGGGCTCCATGATATAATCTGTTCTACACAGGGACCTTCTCCTACTGCCCCTCCCCTAATAAAGTTCTGTATTGAGGGTTTAGAGCTTCCTTGTTAGCTGAACCTGCTGCGGGTAGGAGTTTCCTTCCACC
		frame -1
	12	VTPKVSYWPPSP														PxxP	lenth	PxxP/length		%proline
		frame 0													fs	3	94	0.0319149		17.0213
	27	SPPRSHTGHRPRERNRRRSPDHRHGRF													fl	0	27	0
		frame +1
	94	HPQGLILATVPVKETDDDPQTIGMAASETLAPLPAIPLPAITSWPGYLLKAPLTSWCHLPHAPGLHDIICSTQGPSPTAPPLIKFCIEGLELPC
	megabat	sequence ultimate exon
	Pteropus vampyrus	GTCACCCCCAAGGTCCCAGACCCACCACCGTCCCCAAGAAAGAAACCGACGACGTTCCCCAGACCACCGGCATGGCCGCTTCTGAGATCTTGGCCGTCTTGCCCTCCACTCTTGACAGGCACAGATGTTCCTGGcCAGGACTCCTCTTCAAAGCTCCCTtaaTTCCCCAGGGCCATCTTCCCCAGCCTCtggatcttactgcccctcccctaataaaatttctgtattgaggatttgtagcttgagcctagctgtgggctggagtttccttccacccccacatccactgacataaaggaagtaggctggactctgatcaaaaccacagggaggatcttcaaacagtagatggaaaatcagcagactcacagctcagtgcttgaggaacccccaagtagg…
		frame -1
	53	VTPKVPDPPPSPRKKPTTFPRPPAWPLLRSWPSCPPLLTGTDVPGQDSSSKLP														PxxP	lenth	PxxP/length		%proline
		frame 0													fs	6	53	0.113208		30.1887
	27	SPPRSQTHHRPQERNRRRSPDHRHGRF													fs	2	75	0.0266667		17.3333
		frame +1													fl	0	27	0
	75	HPQGPRPTTVPKKETDDVPQTTGMAASEILAVLPSTLDRHRCSWPGLLFKAPLIPQGHLPQPLDLTAPPLIKFLY
	microbat	sequence ultimate exon
	Myotis lucifugus	GTCACCCCcaaGGTcccATAcctGCCACTgtcCCAaagaaagaaACTgatgacattCCCcaggccACCagcagggtcactTCTaagatcTTGaccctcTTGCCCtccACCCCCaggacccctcctcaaAGCtccCTTaacTCCccagggCCATCTtccccagcctctagtCTGCCAcccCTCCCCGAATAAAGTTCTGTATTTTGAGCTTGAGTCTAGCTGCGGGCTG
		frame -1
	30	VTPKVPYLPLSQRKKLMTFPRPPAGSLLRS														PxxP	lenth	PxxP/length		%proline
		frame 0													fs	5	62	0.0806452		24.1935
	15	SPPRSHTCHCPKERN													fl	0	15	0
		frame +1
	62	HPQGPIPATVPKKETDDIPQATSRVTSKILTLLPSTPRTPPQSSLNSPGPSSPASSLPPLPE
	cat	sequence ultimate exon
	Felis catus	gtcacccccaaggtcccatactggtcaccgcccccgagaaagaaaccgaagacgttccccagaccaccggcatggccgcttctgagaccctggctcccttgacctccacccctgacaggcataaatgttcctggccagaacacctcctgaaagcttccttacctccccagcgccgtcttccccaggctccggggctccgtgatgttaatctgttaaacacagggaccttcttttaccacccttcccctaataaagttctgtattgagggtttagaacctgttagcttgagcctagctgtgggctggagtttccttccacccccgcatctcctgacgaaaaggggaagcgggctgggctctggccacaacttcagctgaagaacttccagcaacaggtgg…
		frame -1
	33	VTPKVPYWSPPPRKKPKTFPRPPAWPLLRPWLP														PxxP	lenth	PxxP/length		%proline
		frame 0													fs	2	87	0.0229885		14.9425
	27	SPPRSHTGHRPRERNRRRSPDHRHGRF													fl	0	27	0
		frame +1
	87	HPQGPILVTAPEKETEDVPQTTGMAASETLAPLTSTPDRHKCSWPEHLLKASLPPQRRLPQAPGLRDVNLLNTGTFFYHPSPNKVLY
	dog	sequence ultimate exon
	Canis lupus familiaris	GTCACCCCCGAGGTCTCATACCGGCCACCGTCCCCGAGAAAGAAACCGACGACGTTCCCCAGACCACCGGCATGGTCGCTTCTGAGACCCTGGCTCCCTTGACCCACTCCTGACAGGCATCAGTGTTCCTGGCCAGGACCCCTCCTGAAAGCTCCCTTACCTCGCCAGCGCCGTCTTCCCCAGACTCCGGGGCTCCAAGATGTAATCTGTTCAACACAGGGATCTTCTCTTACCACCCCTTCCCTAATAAAGTTCTCTATTGAGGGTTTAGAACCTTTTAGCTTGAGCCTAGCTGTGGGCTGGAGTTTCCTTCCACCCCCACATCTTCTGACGAAAAGGGGAAGCGGGCTGGGCTCTAACCACAACGCCAGCCGAAGTTGTTCCAGCAACAGGTGGGAG…
		frame -1														PxxP	lenth	PxxP/length		%proline
	33	VTPEVSYRPPSPRKKPTTFPRPPAWSLLRPWLP
		frame 0													alt 3'ss	0	27	0		8.57143
	27	SPPRSHTGHRPRERNRRRSPDHRHGRF													fl	0	105	0
		frame +1
	36	HPRGLIPATVPEKETDDVPQTTGMVASETLAPLTHS
		alt.frame
	105	TPGLQDVICSTQGSSLTTPSLIKFSIEGLEPFSLSLAVGWSFLPPPHLLTKRGSGLGSNHNASRSCSSNRWESNRLRAQGFRNPSIGLVGVETPLCWELQHKTSP
	panda	sequence ultimate exon
	Ailuropoda melanoleuca	GTCACCCCCGAGGTCCCATACTGGCCACCGTCCCCGAGAAAGAAACCGACGACGTTCCCCAGACCACCGGCATGGCCGCTTCTGAgaccctggctcccttgacctccacccttgacaggcataaatgttcctggccaggacccctcctgaaagctcccttaaccccccagctccatcttcccccaggctccggggctccatgctgtaatctgttcaaaacagggaccttctcttaccacccctcccctaataaagttctgtattaagggtttagaacctgttagcttgagcctagctgtgggctggagtttccttccacccccacatctcctgatgaaaaggggaagcgggctgggctctggccacaacttctgctgaagaacttccaacaacaggtgg…
		frame -1
	33	VTPEVPYWPPSPRKKPTTFPRPPAWPLLRPWLP														PxxP	lenth	PxxP/length		%proline
		frame 0													fs	2	96	0.0208333		16.092
	27	SPPRSHTGHRPRERNRRRSPDHRHGRF													alt3'ss	0	65	0		12.6984
		frame +1													fl	0	27	0
	96	HPRGPILATVPEKETDDVPQTTGMAASETLAPLTSTLDRHKCSWPGPLLKAPLTPQLHLPPGSGAPCCNLFKTGTFSYHPSPNKVLY
		alt. Frame
	65	APGLHAVICSKQGPSLTTPPLIKFCIKGLEPVSLSLAVGWSFLPPPHLLMKRGSGLGSGHNFC
	ferret	sequence ultimate exon
	Mustela putorius furo	GTCACCCCCGAGGTCCCACACCGGCCACCGTCCCCGAGAAAGAAACCGACGACATTCCCCAGACCACCGGCATGGCCGCTTCTGAgaccctggctcccttgacctccacccctgacaggcttaaatgttcccagccaggacctctccttaaagctcccttaactccccagctccatcttccccaggctcctgggctccatgatgtatctgttcaatacagggatcttctcttaaccacccctcccctaataaagctctgtattgagggtttagaacctattagcttgagcctagctgtgggctggagtttccttccacccccgcatctcctcacgaaaggggaagcgggctggtctccggccacaacttctgctgaagaacttccaacaacAGGTGGGA…
		frame -1
	33	VTPEVPHRPPSPRKKPTTFPRPPAWPLLRPWLP														PxxP	lenth	PxxP/length		%proline
		frame 0													fs	3	141	0.0212766		15.6028
	27	SPPRSHTGHRPRERNRRHSPDHRHGRF													fl	0	27	0
		frame +1
	141	HPRGPTPATVPEKETDDIPQTTGMAASETLAPLTSTPDRLKCSQPGPLLKAPLTPQLHLPQAPGLHDVSVQYRDLLLTTPPLIKLCIEGLEPISLSLAVGWSFLPPPHLLTKGEAGWSPATTSAEELPTTGGRAVGSGPGL
	alpaca	sequence ultimate exon
	Vicugna pacos	GTCACCCCCAAGGTCCCATACCGGCCACCGTCCCAGAGAAAGAAACCGACGACGGTCCCCAGACCATCGGCATGGCCGTTTCTAAgaccctgacccccttgccctacacctctggcaggcacagatgttcctggccaagacccctcctcaaagctccctaactccccagtgccatcttctccaggctacaggtctccatgatgtaatagattcaacacagggaccttctcccgctgcccctccactaataaaattctgtattgaggatttagatcttttttgttagcttgagcctagctgtgagctggtttccttccacccccacacctcatgatgagaaggggaagcggggctgagctctggccacaacctcagccaaggaacttgtaactataggtg…
		frame -1
	30	VTPKVPYRPPSQRKKPTTVPRPSAWPFLRP														PxxP	lenth	PxxP/length		%proline
		frame 0													fs	1	52	0.0192308		19.2308
	27	SPPRSHTGHRPRERNRRRSPDHRHGRF													fl	0	27	0
		frame +1
	52	HPQGPIPATVPEKETDDGPQTIGMAVSKTLTPLPYTSGRHRCSWPRPLLKAP
	pig	sequence ultimate exon
	Sus scrofa	GTCACCCCCAAGGTCCCATGCTGGCCACCGTCCTCGAGAAAGAAATCGGCGACGGTCCCCAGACCACCGGCATGGCCGTTTCTGAGACCCTGACCCTCCTGCCCTCTGCCCCTGGCAGGCACAGATGTTCCTGGCCAGGACCCCTCTTCAAAGGTCTCTTAACTCCCCAGCACCATCTTCTCCAGGCTCCGGGTCTCCGTGATGTAATATGTTCAACACAGGGACCTTCTCCTACCACCCTTCCTCTAATAAAGTTCTGTATTGAGGGTTTAGAgcttcgttgttagcttgagcctagctgtgggctggtttccttccacccccgcatctgatgaaaaggggaagtggcgctgggctctggccacaaattctgccaaggaaggtggggaagcagcctgc…
		frame -1
	29	VTPKVPCWPPSSRKKSATVPRPPAWPFLRP														PxxP	lenth	PxxP/length		%proline
		frame 0													fs	2	94	0.0212766		12.766
	27	SPPRSHAGHRPRERNRRRSPDHRHGRF													fl	0	27	0
		frame +1
	94	HPQGPMLATVLEKEIGDGPQTTGMAVSETLTLLPSAPGRHRCSWPGPLFKGLLTPQHHLLQAPGLRDVICSTQGPSPTTLPLIKFCIEGLELRC
	cow	sequence ultimate exon
	Bos taurus	GTCACCCCCAAGGTCCCATACTGGCCACCGTCCCCGAGAAAGAAATCGACGACGGTCTCCAGACCACCGGCATGGCCGTTTCTGAGCCCCTGACCCCATTGCCCTCCACCCTTGGCAGGCACAGATGTTCCTGGCCAGGACACCTCCTCAAAGTTCCCTTAACTTCCCAGTGACATCTTCTCCAGACTCCGGGTCTCCATGATGTAACACCTTCAACACAGGGAACTTCTATTGCCCCTCCCCTAATAAAATTCTATACTGAGGGTTTAGAGCTTTGTTGTTAGCTTAAGCCTTGCTGTGGGCTGGTTTCCTTCCACCCCCACATCTGGTGAAAAGGGGAAGTGGGTCCGGGCTCTGGCCACAACCTCAGCCAAGGAACTTCCAACAACAGATGCAAAA…
		frame -1														PxxP	lenth	PxxP/length		%proline
	30	VTPKVPYWPPSPRKKSTTVSRPPAWPFLSP													fs	2	56	0.0357143		14.2857
		frame 0													fl	0	27	0
	27	SPPRSHTGHRPRERNRRRSPDHRHGRF
		frame +1
	56	HPQGPILATVPEKEIDDGLQTTGMAVSEPLTPLPSTLGRHRCSWPGHLLKVPLTSQ
	sheep	sequence ultimate exon
	Ovis aries	GTCACCCCCAAGGTCCCATACTGGCCACCGTCCCCGAGAAAGAAATCGACGACGGTCTCCAGACCACCGGCATGGCCGTTTCTGAgaccctgactcccttgccctccacccttggcaggcacagatgttcctcgccaggacacctcctcaaagttcccataactgcccagtgacatcttctccagactctgggtctccatgatgtaacaccttcaacacagggaacttctattgcccctcccctaataaaattctgtactgagggtttagagctttgttgttagcttaagcctggctgtaggctggtttccttccacccccacatctggtgaaaaggggaagcggggctgggctctggccacaacctcagccaaggaacttccaacaacaggtgcaaaa…
		frame -1
	29	VTPKVPYWPPSPRKKSTTVSRPPAWPFLRP														PxxP	lenth	PxxP/length		%proline
		frame 0													fs	1	56	0.0178571		12.5
	27	SPPRSHTGHRPRERNRRRSPDHRHGRF													fl	0	27	0
		frame +1
	56	HPQGPILATVPEKEIDDGLQTTGMAVSETLTPLPSTLGRHRCSSPGHLLKVPITAQ
	mink whale	sequence ultimate exon
	Balaenoptera acutorostrata scammoni	GTCACCCCCAAGGTCCCATACTGGCCACCGTCCCCGAGAAAGAAATCGACGACGGTCCCCAGACCACCGGCATGGCCGTTTCTGAGATGCTGACCTCCTTGCCCTCCACCCCTGGCAGGCATATATGTTCCTGGCCAGGACCCCTCCTCAAAGCTCCCTTAACTCCCTAGTGCCATCTTTCCCAGGCTCCGGGTCTCCATGATGTAATACCTTCAACACAGGGACCTTCTATCGCCCCGCCCCTAATAAAGTTATATATTGAGGGTTTAGAGCTTCGTTGTTAGCTTGAGCCTGGCTGTGGG-CTGGTTTCCTTCCACCCCCACATCTGCTGATGAAAAGGGGAAGTAGGGCTGGGCTCTGGCCACAACCTCAGCCAAGGAACTTCC
		frame -1
	29	VTPKVPYWPPSPRKKSTTVPRPPAWPFLRC														PxxP	lenth	PxxP/length		%proline
		frame 0													fs	3	55	0.0545455		18.1818
	27	SPPRSHTGHRPRERNRRRSPDHRHGRF													fl	0	27	0
		frame +1
	55	HPQGPILATVPEKEIDDGPQTTGMAVSEMLTSLPSTPGRHICSWPGPLLKAPLTP
	rabbit	sequence ultimate exon
	Oryctolagus cuniculus	GGTCACCCCcaaGGTcccacgCTGGCCatcgtcCCCGAGAGAGGAACAgacGGCattctccggaccACCGGCacgGCCGCTTCTGAGactggccgccttGCCCTTcacCCTGACggaTGTTCCcggCCAggatgcCTCttcaagCCCcatCTTtccAGGCTCTGGGATTTAATCGTCTATTGCCCCTCTCTCAAATAAAGTGGTTTAAGGCTTT
		frame -1
	56	VTPKVPRWPSSPREEQTAFSGPPARPLLRLAALPFTLTDVPGQDASSSPIFPGSGI														PxxP	lenth	PxxP/length		%proline
		frame 0													fs	5	56	0.0892857		19.6429
	27	SPPRSHAGHRPRERNRRHSPDHRHGRF													fs	1	65	0.0153846		10.7692
		frame +1													fl	0	27	0
	65	GHPQGPTLAIVPERGTDGILRTTGTAASETGRLALHPDGCSRPGCLFKPHLSRLWDLIVYCPSLK
	naked mole-rat	sequence ultimate exon
	Heterocephalus glaber	GTCACCCCCCACAGGGTCTTATACTGGCTACTGTCCCAAAGAAAGAAACCAACGGTGTTTCCCAGACCACCAGCATGGTGATTTCTGAAACTTTGACCCTTTTGCCCTTCATCCCTAACAGACAGATATTTTCAGCCAGGATCACTCCTCAAAGCCCCCTTTACTTTCCAGCCTCACCTTTCCCAGGTTCCAGAACTCCAAATTTATCTGTTCTGCTGTCCCTCCCCTGTGGTAATAAAATTTCGTATTAAAAACACTGAGCCTAGGGGCCGGGGATTTAGCTCAGTGGTTCCACTGCCTGCCTCGCAATCCTGAGTTTGATCCCTGGTACCAAAAGAAAA
		frame -1
	26	VTPHRVLYWLLSQRKKPTVFPRPPAW														PxxP	lenth	PxxP/length		%proline
		frame 0													fs	3	82	0.0365854		14.6341
	28	SPPTGSYTGYCPKERNQRCFPDHQHGDF													fl	0	28	0
		frame +1
	82	HPPQGLILATVPKKETNGVSQTTSMVISETLTLLPFIPNRQIFSARITPQSPLYFPASPFPGSRTPNLSVLLSLPCGNKISY
	kangaroo rat	sequence ultimate exon
	Dipodomys ordii	ATCACCCCCACGGACCCACACTGGCCACCGTCCCCGAGAAAGGAACCGCCGGCATTCTCCAGACCACCGCCATGGCCGCTTCTGAgactctagctccttgcctgagagacatagatgttcctggccaggaccccttcccagtgttcaccttactctccagcctcaacttccccctcactccaggactccatcctataatctgttcaacacagggaccatctcccaacaaccctctcctaataaaattccctgtctccagtagggctttgttgttgcctgcctgtgggctgtaatttccttctggcttcacagctgacaaaaagggtgagagaggaaattcacaccaggtatggaagaggcttgagtccagatctgtactggtgggctggggttgccttc…
		frame -1
	28	ITPTDPHWPPSPRKEPPAFSRPPPWPLLRL														PxxP	lenth	PxxP/length		%proline
		frame 0													fs	4	96	0.0416667		15.625
	27	SPPRTHTGHRPRERNRRHSPDHRHGRF													fl	0	5	0
		frame +1
	96	HPHGPTLATVPEKGTAGILQTTAMAASETLAPCLRDIDVPGQDPFPVFTLLSSLNFPLTPGLHPIICSTQGPSPNNPLLIKFPVSSRALLLPACGL
	chinese hamster	sequence ultimate exon
	Cricetulus griseus	GTCACCCCCAAGATCCCATACAGGCCACCGTCCCCGGGAAAGGAACCGACGCCGTTCCCCAGACCACCGGCATGGTCGCTTCTGAGACTGGTGCTCTTGGTCATCACCCACGGGCAGGGATGCTCCTGCTCAGGACCCCCTTCCCAGAGCCCCCTTCCCAGAGCCCCCTTCCCAGAGCCCCCTTCCCGTCCCAGCTCCATCGTCTCCAGGGTTCAGAACTTCATGATATAATCTGTTCAACAGAAGAACTTCCTCCTCCCTTCCCCCCCCCCAATAAAGCTTAGGAAGTTTGTCTAACTGAGGTCTGTGGTTTCCTTCCACCCCCACCCTGAGCTCAGTAGAGCACCTTGGAACCAGCTCAGACAGGAGGCTTGGGGTCTGGGTCCGCACCGGTAAGTC…
		frame -1
	76	VTPKIPYRPPSPGKEPTPFPRPPAWSLLRLVLLVITHGQGCSCSGPPSQSPLPRAPFPEPPSRPSSIVSRVQNFMI														PxxP	lenth	PxxP/length		%proline
		frame 0													fs	7	76	0.0921053		25
	27	SPPRSHTGHRPRERNRRRSPDHRHGRF													fs	5	93	0.0537634		20.4301
		frame +1													fl	0	27	0
	93	HPQDPIQATVPGKGTDAVPQTTGMVASETGALGHHPRAGMLLLRTPFPEPPSQSPLPRAPFPSQLHRLQGSELHDIICSTEELPPPFPPPNKA
	rat	sequence ultimate exon
	Rattus norvegicus	GTCACCTCCAAGGTCCCATACAGGTCACCGACCCCGAGAAAGGAACCGACGCCGTTCCCCAGACCACCGGCATGGTCGCTTCTGAGACTGGTGCCCTTGCTCTTCACCCAAGGGCATAGATGTTCCTGTCTAGCATCCCTTCTCAAAGCGCTCTACACGTTCCAGTCCCATCACCCCCAGGCTTCAGAGCTTCATAACACAATGTTCGATACAGGAACCTCCTCCTCCTCCTTTTGTCCCTCCTCCAATAAAGCTTAAGAAGTTTGTCAACCAAATCTGTGGTTTCCTTCCACCCCCACACCTAAGAAAAGGTGTATGCCAACCACAGTCTCAGCAGAGGAACTTGGAACCAGCTTGGGGTCTGGGTCTGCACTGGTAAGTCAGGACTGCTTTCATATG…
		frame -1														PxxP	lenth	PxxP/length		%proline
	85	VTSKVPYRSPTPRKEPTPFPRPPAWSLLRLVPLLFTQGHRCSCLASLLKALYTFQSHHPQASELHNTMFDTGTSSSSFCPSSNKA													fs	1	85	0.0117647		12.9412
		frame 0													fl	0	27	0
	27	SPPRSHTGHRPRERNRRRSPDHRHGRF
		frame +1
	38	HLQGPIQVTDPEKGTDAVPQTTGMVASETGALALHPRA
	mouse	sequence ultimate exon
	Mus musculus	GTCACCTCCAAGGTCCCACACAGGTCACCGTCCCCGAGAAAGGAACCGACGTCGTTCCCCAGACCACCGGCATGGTCGCTTCTGAgacgggtgcccttgctctccacccaagggcatagagttcctgtccagcgtcccttttcaaagtgcccttcactctccagtcccagcatccccaggcttcggagcttcataatataatctgttcgacacaggaacctcctcctcctgtccctcctccaataaaggttaagaagtttgtcaatcaaggtctgtggtttccttccacccccacacctaagaaagggtgtaagccaaccacagtctcag
		frame -1														PxxP	lenth	PxxP/length		%proline
	143	VTSKVPHRSPSPRKEPTSFPRPPAWSLLRRVPLLSTQGHRCSCPASLFKVPFTLQSQHPQASELHNIICSTQEPPPPVPPPIKVKKFVNQGLWFPSTPTPKKGCKPTTVSAEELGASLGSGSALVSRGCFNTCNLRLSILGAF													fs	5	143	0.034965		15.3846
		frame 0													fl	0	27	0
	27	SPPRSHTGHRPRERNRRRSPDHRHGRF
		frame +1
	38	HLQGPTQVTVPEKGTDVVPQTTGMVASETGALALHPRA
	mouse lemur	sequence ultimate exon
	Microcebus murinus	gtcacccccgaggtcctaaactggccaccaaccccaagaaaggaaccagtggcattccctatatcactgtcatggttgcttctgagattctggcccctttcccttcgctcctgacaggcacagatgttctggccaggacccttctcaaagtcctcttcactttccagctctaccatccccaggttctggggctccataatgtagtctgttcaataaagacctcctaccacccctgccctaataaagttctagattggtggtttagagctttgtttttaacttgccggagtttccttccacccacaagtcaaatgacgaaaggggatgtgggctggctttcagccataacttctgatgatgaggaacttcgaacaggttggagaactgcgcaaacccttt…
		frame -1
	37	VTPEVLNWPPTPRKEPVAFPISLSWLLLRFWPLSLRS														PxxP	lenth	PxxP/length		%proline
		frame 0													fs	1	138	0.00724638		8.69565
	5	SPPRS													fl	0	5	0
		frame +1
	138	HPRGPKLATNPKKGTSGIPYITVMVASEILAPFPSLLTGTDVLARTLLKVLFTFQLYHPQVLGLHNVVCSIKTSYHPCPNKVLDWWFRALFLTCRSFLPPTSQMTKGDVGWLSAITSDDEELRTGWRTAQTLWPYFCI
	bushbaby	sequence ultimate exon
	Otolemur garnettii	ggcacacaggcaggccaggggttctttgcactactcctcacagctctgacccaactctctccaggtcactgtggaggtcccttactgcctgtcatcctgagaaaggtaccagcatgttccccagagcaccagcatggttgcttctgagactcttggtcccttcccctttatctctgaaaaagaaagatgttctggccaggacccttcttcaaagcccccttgaatgtagtctgttcggcagagacctcctactaaccttcacctaataaagttctatatcaagcatttagagatttgttactggagtttccttccacccacacatctgacaaatgatgaaaagaggaagtagtctgggctgtagccacaacatcgactgaggaacttcgaacaagtggt…
		frame -1
	48	GTQAGQGFFALLLTALTQLSPGHCGGPLLPVILRKVPACSPEHQHGCF														PxxP	lenth	PxxP/length		%proline
		frame 0													fs	1	84	0.0119048		10.3448
	15	AHRQARGSLHYSSQL													fl	0	15	0
		frame +1
	84	HTGRPGVLCTTPHSSDPTLSRSLWRSLTACHPEKGTSMFPRAPAWLLLRLLVPSPLSLKKKDVLARTLLQSPLECSLFGRDLLLTFT
	squirrel monkey	sequence ultimate exon
	Saimiri boliviensis	gtcaccgccaaggtcccatactggccaccgtcctcgagagagaaactgctggcattccccagatcaccggcatggccgcttctgaggacctggccgccttaccctttgccacccacaggaacagatgttcctggcaggacctctcctcaaagcccccttcactttcctgccctgtctttcccaggctcccgggcttcataatgtaatctgctcaagatggagaacttcttctaccgcccctctcttaaagtaccatacagtgaatttttcttcgttgtaaaaccatagcaatcgaattgacatttccttccacccacacatgtgacgaaagggggaaacgacattggggttccggccacagcttcaactgaggaagttggaacggccagcttgggaccc…
		frame -1
	66	VTAKVPYWPPSSREKLLAFPRSPAWPLLRTWPPYPLPPTGTDVPGRTSPQSPLHFPALSFPGSRAS														PxxP	lenth	PxxP/length		%proline
		frame 0													fs	6	66	0.0909091		24.2424
	27	SPPRSHTGHRPRERNCWHSPDHRHGRF													fs	2	67	0.0298507		11.9403
		frame +1													fl	0	27	0
	67	HRQGPILATVLERETAGIPQITGMAASEDLAALPFATHRNRCSWQDLSSKPPSLSCPVFPRLPGFIM
		alt.frame
	48	AGPLLKAPFTFLPCLSQAPGLHNVICSRWRTSSTAPLLKYHTVNFSSL
	marmoset	sequence ultimate exon
	Callithrix jacchus	GTCACCGCCGAGGTCCCATACTGGCCACCGTCCCCGAGAGAGAAACCGCCGGCATTCCCCAGATCACCGGCATGGCCGCTTCTGAGGACCTGGCTGCCTTACCCTTCGCCACCCACAGGAACAGATGTTCCTGGCAGGACCTCTCCTCAAAGCCCCCTTCACTTTCCTGCCCTGTCTATCCCTGGCTCCCGGGCTCCATAATGTAATCTGCTCAACATGGAGACCTTCTTCTACCACCCCTCTCAATAAAGTACCATATAGCAAATTTTGCTTTGTTGTGAAACCACagcaagcgaattgacatttccttcc
		frame -1
	66	VTAEVPYWPPSPREKPPAFPRSPAWPLLRTWLPYPSPPTGTDVPGRTSPQSPLHFPALSIPGSRAP
		frame 0														PxxP	lenth	PxxP/length		%proline
	27	SPPRSHTGHRPRERNRRHSPDHRHGRF													fs	7	66	0.106061		28.7879
		frame +1													fs	2	67	0.0298507		13.4328
	67	HRRGPILATVPERETAGIPQITGMAASEDLAALPFATHRNRCSWQDLSSKPPSLSCPVYPWLPGSIM													alt3'ss	0	55	0		14.5
		alt frame													fl	0	27	0
	55	AGPLLKAPFTFLPCLSLAPGLHNVICSTWRPSSTTPLNKVPYSKFCFVVKPQQAN
	baboon	sequence ultimate exon
	Papio anubis	GTCACCCCGAAGGTTCCATGCTAGCCACTGTCCCCAAGAGGGGAACCGTCGGCATTCCCCTGATCACCGGCATGGCCGCTTCTGAGGCCCTGGCCCCCTTACCCTCTTACCCTTCACCCCAGACAGGGACAAATATTTCTGGCAGGACCTGTCCTCAAAGCCCCCTTCACTCTCCTGGCCCATCTTTCCCAGGCTCCCGGGCTCCATAATGTAATCTGTTCAGCATGGAGACTTTCTTCTACCGCCCTTGTCTTAATAAAACTCCGTGTTTTGCTTCGGTATCAACTTGCTTTTGCTGTGGTTTGGCATTTCCCTCCACCCACACATGTGACGAAAAGGGGAAACAAGACTGGGTCCCAGCCACAACTTCAGCTGAGGAACTTGGCACGGGCAGCTTGG…
		frame -1
	7	VTPKVPC														PxxP	lenth	PxxP/length		%proline
		frame 0													fs	3	68	0.0441176		19.1176
	27	SPRRFHASHCPQEGNRRHSPDHRHGRF													alt3'ss	0	90	0		10
		frame +1													fl	0	27	0
	68	HPEGSMLATVPKRGTVGIPLITGMAASEALAPLPSYPSPQTGTNISGRTCPQSPLHSPGPSFPGSRAP
		alt. Frame
	90	AGPVLKAPFTLLAHLSQAPGLHNVICSAWRLSSTALVLIKLRVLLRYQLAFAVVWHFPPPTHVTKRGNKTGSQPQLQLRNLARAAWDPGP
	rhesus	sequence ultimate exon
	Macaca mulatta	GTCACCCCCGAGGTTCCATACTAGCCACTGTCCCCGAGAGGGGAACCGTCGGCGTTCCCCTGATCACCGGCATGGCCGCTTCTGAGGCCCTGGCCCCCTTACCCTCTTACTCTTCACCCCGGACAGGGACAAATATTTCTGGCAGGACCTCTCCTCAAAGCCCCCTTCACTCTCCTGGCCCATCTTTCCCAGGCTCCTGGGCTCCATAATGTAATCTGTTCAGCATGGAGACTTTCTTCTACCGCCCTTGTCTTGATAAAGCTCTGTGTTTTGCTTCGGTATCAACTTGCTTTTGCTGTGGTTTGGCATTTCCCTCCACCCACACATGTGACGAAAAGGGGAAACAAGACTGGGTCCCGGCCACAACTTCAGCTGAGGAACTTGGCACGGGCAGCTTGG…
		frame -1														PxxP	lenth	PxxP/length		%proline
	7	VTPEVPY													fs	1	68	0.0147059		17.6471
		frame 0													alt 3'ss	0	90	0		10
	27	SPPRFHTSHCPREGNRRRSPDHRHGRF													fl	0	27	0
		frame +1
	68	HPRGSILATVPERGTVGVPLITGMAASEALAPLPSYSSPRTGTNISGRTSPQSPLHSPGPSFPGSWAP
		alt frame
	90	AGPLLKAPFTLLAHLSQAPGLHNVICSAWRLSSTALVLIKLCVLLRYQLAFAVVWHFPPPTHVTKRGNKTGSRPQLQLRNLARAAWDPGP
	gibbon	sequence ultimate exon
	Nomascus leucogenys	GTCGCCCCCGAGGTTCCATACTGGCCACCGTCCCCGAGAGAGGAACCGTCGGCATTCCTCTGATCACCAGCATGGCCGCTTCTGAGGCCCTGGCCCCCTTACCCTTCACCCCCGACAGGGACAGATGTTCCTGGCAGGACCTCTCCTCAAAGCCCCCTTCACTCTCCTGCCCCATCCTTCCCAGGCTCCTGGGCTCCATAATGTAATCTGTTCAGCATGGAGACCTTCTACTGCCCCTGTCTTAATAAAGTTGCGTGTTTCGCTTCGGCATCAAGTTGTTTTTGCTGTGGTTTGGCATTTCCCTCCACCCACACATGTGACGAAAAGGGGAAACAAGACTGGGTCCCGGCCACAACTTCAGCTGAGGAACTTGGCACGGCCAGCTTGGGACCCAGGACC…
		frame -1
	20	VAPEVPYWPPSPREEPSAFL														PxxP	lenth	PxxP/length		%proline
		frame 0													fs	2	67	0.0298507		14.9254
	27	SPPRFHTGHRPRERNRRHSSDHQHGRF													alt3'ss	0	89	0		15.7303
		frame +1													fl	0	27	0
	67	RPRGSILATVPERGTVGIPLITSMAASEALAPLPFTPDRDRCSWQDLSSKPPSLSCPILPRLLGSIM
		alt frame
	89	AGPLLKAPFTLLPHPSQAPGLHNVICSAWRPSTAPVLIKLRVSLRHQVVFAVVWHFPPPTHVTKRGNKTGSRPQLQLRNLARPAWDPGP
	orang-utan	sequence ultimate exon
	Pongo pygmaeus abelii	GTCGCCCCCGAGGTTCCATACCGGCCACCGTCCCCGAGAGAGGAACCATCGGCATTCCCCTGATCACCGGCATGGCCGCTTCTGAGGCCCTGGCCCCCTTACCCTTCACCCCCAACAGGGACAGATGTTCCTGGCAGGACCTCTCCTCAAAGCCCCCTTCACTCTCCTGCCCCATCCTTCCCAGGCTCCCGGGCTCCATAATGTAAtctgttcagcatgaagaccttcttctaccgccgctgtcttaataaagctgcgtgtttcgcttcagcatcaacttgcttttgctgtggtttggcatttccctccacccacacgtgtgacgaaaaggggaaacaaggctgggtctcggccacaacttcagctgaggaacttggcacggccagcttgggacccagg…
		frame -1
	20	VAPEVPYRPPSPREEPSAFP														PxxP	lenth	PxxP/length		%proline
		frame 0													fs	3	67	0.0447761		17.9104
	27	SPPRFHTGHRPRERNHRHSPDHRHGRF													fl	0	27	0
		frame +1
	67	RPRGSIPATVPERGTIGIPLITGMAASEALAPLPFTPNRDRCSWQDLSSKPPSLSCPILPRLPGSIM
		alt. Frame
	11	APGLHNVICSA
	human	sequence ultimate exon
	Homo sapiens	GTCACCCCCGAGGTTCCATACTGGCCACCATCCCCGAGAGAGGAACCATCGGTGTTCCCCTGATCACTGGCATGGCCGCTTCTGAggccctggcccccttacccttcacccccaacagggacagatgttcctggcaggacctctcctcaaagcccccttcactctcctgccccatccttcccaggctcccgggctccataatgtaatctgttcagcatggagaccttcttctaccgcccctgtcttaataaagctgcgtgtttcacttcggcatcaacttgcttttgctgtggtttggcatttccctccacccacacatgtgacgaaaaggggaaacaagactgggtcctggccacaacttcagCTGAGGAACTTGGCACGGCCAGCTTGGGACCCAGG…
		frame -1														PxxP	lenth	PxxP/length		%proline
	20	VTPEVPYWPPSPREEPSVFP													fs	2	60	0.0333333		16.6667
		frame 0													alt 3'ss	0	73	0		13.6986
	27	SPPRFHTGHHPRERNHRCSPDHWHGRF													fl	0	27	0
		frame +1
	60	HPRGSILATIPERGTIGVPLITGMAASEALAPLPFTPNRDRCSWQDLSSKPPSLSCPILP
		alt.frame
	73	APGLHNVICSAWRPSSTAPVLIKLRVSLRHQLAFAVVWHFPPPTHVTKRGNKTGSWPQLQLRNLARPAWDPGP
	gorilla	sequence ultimate exon
	Gorilla gorilla gorilla	GTCGCCCCCGAGGTTCCATACTGGCCACCATCCCCGAGAGAGGAACCATCGGTGTTCCCCTGATCACCGGCATGGCCGCTTCTGAGGCACTGGCCCCCTTACCCTTCACCCCCGACAGGGACAGATGTTCCTGGCAGGACCTCTCCTCAAAGCCCCCTTCACTCTCCTGCCCCATCCTTCCCAGGCTCCCGGGCTCCATAATGTAATCTGTTCAGCATGGAGACCTTCTTCTACTGCCCCTGTCTTAATAAAGCTGCGTGTTTCACTTCGGCATCaacttgcttttgctgtggtttggcatttccctccacccacacatgtgacgaaaaggggaaacaagactgggtcccggccacaacttcagctgaggaacttggcacggccagcttgggacccagg…
		frame -1
	20	VAPEVPYWPPSPREEPSVFP														PxxP	lenth	PxxP/length		%proline
		frame 0													fs	3	67	0.0447761		16.4179
	27	SPPRFHTGHHPRERNHRCSPDHRHGRF													alt3'ss	0	56	0		14.2857
		frame +1													fl	0	27	0
	67	RPRGSILATIPERGTIGVPLITGMAASEALAPLPFTPDRDRCSWQDLSSKPPSLSCPILPRLPGSIM
		alt. Frame
	56	APVLIKLRVSLRHQLAFAVVWHFPPPTHVTKRGNKTGSRPQLQLRNLARPAWDPGP
	chimp	sequence ultimate exon
	Pan troglodytes	GTCGCCCCCGAGGTTCCATACTGGCCACCATCCCCGAGAGAGGAACCATCAGTGTTCCCCTGATCACCGGCATGGCCGCTTCTGAGGCCCTGGACCCCTTACCCTTCACCCCCAACAGGGACAGATGTTCCTGGCAGGACCTCTCCTCAAAGCCCCCTTCACTCTCCTGCCCCATCCTTCCCAGGCTCCCGGGCTCCATAATGTAATCTGTTCAGCATGGAGACCTTCTTCTACCGCCCCTGTCTTAATAAAGCTGCGTGTTTCACTTCGGCATCAACTTGCTTTTGCTGTGGTTTGGCATTTCCCTCCACCCACACATGTGACGAAAAGGGGAAACAAGACTGGGTCCTGGCCACAACTTCAGCTGAGGAACTTGGCACGGCCAGCTTGGGACCCAGG…
		frame -1														PxxP	lenth	PxxP/length		%proline
	20	VAPEVPYWPPSPREEPSVFP													fs	3	67	0.0447761		16.4179
		frame 0													alt 3'ss	0	90	0		15.5556
	27	SPPRFHTGHHPRERNHQCSPDHRHGRF													fl	0	27	0
		frame +1
	67	RPRGSILATIPERGTISVPLITGMAASEALDPLPFTPNRDRCSWQDLSSKPPSLSCPILPRLPGSIM
		alt.frame
	90	AGPLLKAPFTLLPHPSQAPGLHNVICSAWRPSSTAPVLIKLRVSLRHQLAFAVVWHFPPPTHVTKRGNKTGSWPQLQLRNLARPAWDPGP
