# Supplementary material for: Splicing-accessible coding 3′UTRs control protein stability and interaction networks
Source: Genome Biol. 2020 Jul 29;21:186. doi: 10.1186/s13059-020-02102-3 (PMC7392665; doi:10.1186/s13059-020-02102-3)
Supplement: Supplementary file 6 — Additional file 6: Table S5. Interactions of U2AF26fl and U2AF26fs analyzed by mass spec. [file 13059_2020_2102_MOESM6_ESM.xlsx]

## Sheet: fl
Gene	fl A Heavy/Light (nortmalized)	fl B Heavy/Light (nortmalized)
RBMX	6.5449	9.71209
SF3B1	6.52396	6.18346
SR140	6.45184	7.03716
U2AF2	6.20289	6.87312
FMR1	5.85854	12.3837
TR150	5.79572	7.42216
DHX15	5.58865	5.14898
U2AF26	5.54444	9.79913
BCLF1	5.53048	7.04051
BCLF1	5.5235	7.02377
ERH	5.15356	6.53164
CHERP	4.81852	7.63642
U2AF5	4.66263	8.38299
SF3B2	4.04607	6.62872
SPF45	3.41787	4.60663
DDX3X	2.81294	5.26281
K1C9	2.17776	0.28624
SF01	2.04816	2.27218
RL18A	1.61447	1.71075
RL13	1.60493	1.62739
RL28	1.51582	4.38232
RL7	1.48488	1.75829
RL11	1.4181	1.56277
RL7A	1.36366	1.64446
RL8	1.35505	1.49012
RL4	1.33434	1.2069
RL10	1.20033	1.22564
RS6	1.16822	0.927017
TBA1B*	1,12191717*	0,86039505*
TBA1C*	1,11633318*	0,98393036*
RS16	1.06631	0.965852
RL30	1.05002	1.4466
RS8	0.995579	1.25109
RL24	0.94067	0.857047
RL27A	0.934388	0.102277
RS11	0.909493	1.07064
K2C1	0.903211	0.301975
TBB4A*	0,85318753*	0,83495146*
TBB4B*	0,81758958*	0,81821225*
RS4X	0.80363	1.10412
TBB5*	0,78408562*	0,7941078*
TBB6*	0,77966496*	0,81921661*
TBB2A*	0,749651*	0,7499163*
RS18	0.720568	1
HSP7C*	0,63122383*	0,55138935*
RS27	0.556073	0.492133
K1C10	0.533504	0.219752
HNRPM	0.523965	0.288015
FUBP2	0.45114	0.77536
EF1A3	0.3953	0.444593
RL6	0.347371	0.300134
PCBP2	0.248953	0.230365
HS71A*	0,15728246*	0,48510211*
RS2	0.148581	0.328658
SCAFB	0.109842	1.00937
RS25	0.0787808	0.0310579
RL21	0.060819	0.0499833
RS3	0.0295486	0.0963509
VIME	0.028618	0.034918
XRN2	0.0120707	0.0183696
RU2A	0.00276408	0.00887178

## Sheet: fs
Gene	fs A Heavy/Light (nortmalized)	fs B Heavy/Light (nortmalized)
HSP76*	100,462606*	10,5101967*
U2AF26	37.7641	36.9693
TBA1B*	11,0208173*	12,7309674*
TBA1C*	10,8989977*	12,7222585*
TBB2A*	9,13801079*	11,0080557*
TBB5*	9,01156515*	11,4899485*
TBB6*	8,57979954*	12,3448726*
TBB4A*	7,92598304*	11,2722259*
TBB4B*	7,68851195*	11,164816*
HS71A*	7,14572089*	2,52413092*
HSP7C*	7,00077101*	8,53472676*
EF1A1	2.61372	3.69983
FUBP2	2.2714	3.83918
RL23	1.84117	1.11663
RL13	1.23254	0.591189
RS11	1.19059	1.34756
RL4	1.12259	0.587851
RS8	1.1192	0.618332
PCBP1	1.09977	1.44858
RS4X	1	1.06699
HNRPM	0.680493	0.509616
K2C1	0.414032	2.19464
K1C9	0.403547	1.67066
RL9	0.259214	0.0488424
RL6	0.15744	0.607736
RS3	0.128466	0.211917
FUBP3	0.0886661	0.0722404
RL21	0.0628219	0.324262
VIME	0.0464611	0.101618
RU2A	0.0456901	0.110298
RS16	1.06631	0.965852
RL30	1.05002	1.4466
RS8	0.995579	1.25109
RL24	0.94067	0.857047
RL27A	0.934388	0.102277
RS11	0.909493	1.07064
K2C1	0.903211	0.301975
TBB4A*	0,85318753*	0,83495146*
TBB4B*	0,81758958*	0,81821225*
RS4X	0.80363	1.10412
TBB5*	0,78408562*	0,7941078*
TBB6*	0,77966496*	0,81921661*
TBB2A*	0,749651*	0,7499163*
RS18	0.720568	1
HSP7C*	0,63122383*	0,55138935*
RS27	0.556073	0.492133
K1C10	0.533504	0.219752
HNRPM	0.523965	0.288015
FUBP2	0.45114	0.77536
EF1A3	0.3953	0.444593
RL6	0.347371	0.300134
PCBP2	0.248953	0.230365
HS71A*	0,15728246*	0,48510211*
RS2	0.148581	0.328658
SCAFB	0.109842	1.00937
RS25	0.0787808	0.0310579
RL21	0.060819	0.0499833
RS3	0.0295486	0.0963509
VIME	0.028618	0.034918
XRN2	0.0120707	0.0183696
RU2A	0.00276408	0.00887178

## Sheet: SH3 enriched
Gene	fl A peptides identified	fl B peptides identified	fs A peptides identified	fs A peptides identified
CRKL	1		3	1
RASA1	2
ARHG6		1
MY15B		1
SH3G3		1
NPHP1			2
M3K11			5
MYO7B			2
SRC8				1
MACC1				2
Proteins containing SH3 domains are enriched in fs pull down but not quantified due to low abundance.
